# Supplementary material for: Characterising a human endogenous retrovirus(HERV)-derived tumour-associated antigen: enriched RNA-Seq analysis of HERV-K(HML-2) in mantle cell lymphoma cell lines
Source: Mob DNA. 2020 Feb 7;11:9. doi: 10.1186/s13100-020-0204-1 (PMC7007669; doi:10.1186/s13100-020-0204-1)
Supplement: Supplementary file 8 — Additional file 8: Alignment used to build probe sequence (= ‘Consensus’). [file 13100_2020_204_MOESM8_ESM.txt]

>CONSENSUS(PROBE)
---------------------------------------------------------------------------------------------------------------------------------------------------------------------------------------------------------------------------------------------------------------------------------------------------------------------------------------------------------------------------------------------------------------------------------------------------------------------------------------------------------------------------------------------------------------------------------------------------------------------------------------------------------------------------------------------------------------------------------------------------------------------------------------------------------------------------------------------------------------------------------------------------------------------------------------------------------------------------------------------------------TCTGGTGCCCAACGTGGAGGCTTTTCTCTAGGGTGAAGGTACGCTCGAGCGTGGT--------------------------------------CATTGAGGACAAGTCGACGAGAGATCCCGAGTACGTCTACAGTCAGCCTTACGGTAAGCTTGTGCGCTCGGAAGAAGCTAGGGTGATAATGGGGCAAACTAAAAGTAAAATTAAAAGTAAATATGCCTCTTATCTCAGCTTTATTAAAATTCTTTTAAAAAGAGGGGGAGTTAAAGTATCTACAAAAAATCTAATCAAGCTATTTCAAATAATAGAACAATTTTGCCCATGGTTTCCAGAACAAGGAACTTTAGATCTAAAAGATTGGAAAAGAATTGGTAAGGAACTAAAACAAGCAGGTAGGAAGGGTAATATCATTCCACTTACAGTATGGAATGATTGGGCCATTATTAAAGCAGCTTTAGAACCATTTCAAACAGAAGAAGATAGTGTTTCAGTTTCTGATGCCCCTGGAAGCTGTATAATAGATTGTAATGAAAAGACAAGGAAAAAATCCCAGAAAGAAACGGAAAGTTTACATTGCGAATATGTAGCAGAGCCGGTAATGGCTCAGTCAACGAAAAATGCTGACTATAATCAATTACAGGAGGTGATATATCCTGAAACGTTAAAATTAGAAGGAAAAGGTCCAGAATTAGTGGGGCCATCAGAGTCTAAACCACGAGGCACAAGTCCTCTTCCAGCAGGTCAGGTGCCCGTAACATTACAACCTCAAAAGCAGGTTAAACAAAATAAGACCCAACCGCCAGTAGCCTATCAATACTGGCCGCCGGCTGAACTTCAGTATCAGCCACCCCCAGAAAGTCAGTATGGATATCCAGGAATGCCCCCAGCACCACAGGGCAGGGCGCCATACCCTCAGCCGCCCACTAGGAGACTTAATCCTACGGCACCACCTAGTAGACAGGGTAGTGAATTACATGAAATTATTGATAAATCAAGAAAGGAAGGAGATACTGAGGCATGGCAATTCCCAGTAACGTTAGAACCGATGCCACCTGGAGAAGGAGCCCAAGAGGGAGAGCCTCCCACAGTTGAGGCCAGATACAAGTCTTTTTCGATAAAAATGCTAAAAGATATGAAAGAGGGAGTAAAACAGTATGGACCCAACTCCCCTTATATGAGGACATTATTAGATTCCATTGCTCATGGACATAGACTCATTCCTTATGATTGGGAGATTCTGGCAAAATCGTCTCTCTCACCCTCTCAATTTTTACAATTTAAGACTTGGTGGATTGATGGGGTACAAGAACAGGTCCGAAGAAATAGGGCTGCCAATCCTCCAGTTAACATAGATGCAGATCAACTATTAGGAATAGGTCAAAATTGGAGTACTATTAGTCAACAAGCATTAATGCAAAATGAGGCCATTGAGCAAGTTAGAGCTATCTGCCTTAGAGCCTGGGAAAAAATCCAAGACCCAGGAAGTACCTGCCCCTCATTTAATACAGTAAGACAAGGTTCAAAAGAGCCCTATCCTGATTTTGTGGCAAGGCTCCAAGATGTTGCTCAAAAGTCAATTGCCGATGAAAAAGCCCGTAAGGTCATAGTGGAGTTGATGGCATATGAAAACGCCAATCCTGAGTGTCAATCAGCCATTAAGCCATTAAAAGGAAAGGTTCCTGCAGGATCAGATGTAATCTCAGAATATGTAAAAGCCTGTGATGGAATGGGAGGAGCTATGCATAAAGCTATGCTTATGGCTCAAGCAATAA---CAGGAGTTGTTTTAGGAGGACAAGTTAGAACATTTGGAGGAAAATGTTATAATTGTGGTCAAATTGGTCACTTAAAAAAGAATTGCCCAGTCTTAAACAAACAGAATATAACTATTCAAGCAACTAC---AACAGGTAGAGAGCCACCTGACTTATGTCCAAGATGTAAAAAAGGAAAACATTGGGCTAGTCAATGTCGTTCTAAATTTGATAAAAATGGGCAACCATTGTCGGGAAACGAGCAAAGGGGCCAGCCTCAGGCCCCACAACAAACTGGGGCATTCCCAATTCAGCCATTTGTTCCTCAGGGTTTTCAGGGACAACAACCCCCA----CTGTCCCAAGTGTTTCAGGGAATAAGCCAGTTACCACAATACAACAATTGTCCCCCGCCACAAGCGGCAGTGCAGCAGTAGATTTATGTACTATACAAGCAGTCTCTCTGCTTCCACCCCACCCCCCACAAAAAATCCCTACAGGGGTATATGGCCCCCTGCCTGAGGGGACTGTAGGACTAATCTTGGGAAGATCAAGTCTAAATCTAAAAGGAGTTCAAATTCATACTAGTGTGGTTGATTCAGACTATAAAGGCGAAATTCAATTGGTTATTAGCTCTTCAATTCCTTGGAGTGCCAGTCCAGGAGACAGGATTGCTCAATTATTACTCCTGCCATATATTAA-GGGTGGAAATAGTGAAATAAAAAGAATAGGAGGGCTTGGAAGCACTGATCCAACAGGAAAGGCTGCATATTGGGCAAGTCAGGTCTCAGAGAACAGACCTGTGTGTAAGACCATTATTCAAGGAAAACAGTTTGAAGGGTTGGTAGACACTGGAGCAGATGTCTCTATCATTGCTTTAAATCAGTGGCCAAAAAATTGGCCTAAACAAAAGGCTGTTACAGGACTTGTCGGCATAGGCACAGCCTCAGAAGTGTATCAAAGTACGGAGATTTTACATTGCTTAGGGCCAGATAATCAAGAAAGTACTGTTCAGCCAATGATTACTTCAATTCCTCTTAATCTGTGGGGTCGAGATTTATTACAACAATGGGGTGCGGAAATCACCATGCCCGCTCCATTATATAGCCCCACGAGTCAAAAAATCATGACCAAGATGGGATATATACCAGGAAAGGGACTAGGGAAAAATGAAGATGGCATTAAAGTTCCAGTTGAGGCTAAAATAAATCAAAAAAGAGAAGGAATAGGGTATCCTTTTTAGGGGCGGCCACTGTAGAGCCTCCTAAACCCATACCATTAACTTGGAAAACAGAAAAACCGGTGTGGGTAAATCAGTGGCCGCTACCAAAACAAAAACTGGAGGCTTTACATTTATTAGCAAATGAACAGTTAGAAAAGGGTCACATTGAACCTTCGTTCTCACCTTGGAATTCTCCTGTGTTTGTAATTCAGAAGAAATCAGGCAAATGGCGTATGTTAACTGACTTAAGGG---------CTGTAAACGCCGTAATTCAACCCATGGGGCCTCTCCAACCCGGGTTGCCCTCTCCGGCCATGATCCCAAAAGATTGGCCTTTAATTATAATTGATCTAAAGGATTGCTTTTTTACCATCCCTCTGGCAGAGCAGGATTGTGAAAAATTTGCCTTTACTATACCAGCCATAAATAATAAAGAACCAGCCACCAGGTTTCAGTGGAAAGTGTTACCTCAGGGAATGCTTAATAGTCCAACTATTTGTCAGACTTTTGTAGGTCGAGCTCTTCAACCAGTTAGAGACAAGTTTTCAGACTGTTATATTATTCATTATATTGATGATATTTTATGTGCTGCAGAAACGAAAGATAAATTAATTGACTGTTATACATTTCTGCAAGCAGAGGTTGCCAATGCTGGACTGGCAATAGCATCTGATAAGATCCAAACCTCTACTCCTTTTCATTATTTAGGGATGCAGATAGAAAATAGAAAAATTAAGCCACAAAAAATAGAAATAAGAAAAGACACATTAAAAACACTAAATGATTTTCAAAAATTACTAGGAGATATTAATTGGATTCGGCCAACTCTAGGCATTCCTACTTATGCCATGTCAAATTTGTTCTCTATCTTAAGAGGAGACTCAGACTTAAATAGTAAAAGAATGTTAACCCCAGAGGCAACAAAAGAAATTAAATTAGTGGAAGAAAAAATTCAGTCAGCACAAATAAATAGAATAGATCCCTTAGCCCCACTCCGACTTTTGATTTTTGCCACTGCACATTCTCCAACAGGCATCATTATTCAAAATACTGATCTTGTGGAGTGGTCATTCCTTCCTCACAGTACAGTTAAGACTTTTACATTGTACTTGGATCAAATAGCTACATTAATCGGTCAGACAAGATTACGAATAATAAAATTATGTGGAAATGACCCAGACAAAATAGTTGTCCCTTTAACCAAGGAACAAGTTAGACAAGCCTTTATCAATTCTGGTGCATGGCAGATTGGTCTTGCTAATTTTGTGGGAATTATTGATAATCATTACCCAAAAACAAAGATCTTCCAGTTCTTAAAATTGACTACTTGGATTCTACCTAAAATTACCAGACGTGAACCTTTAGAAAATGCTCTAACAGTATTTACTGATGGTTCCAGCAATGGAAAAGCAGCTTACACAGGGCCGAAAGAACGAGTAATCAAAACTCCATATCAATCGGCTCAAAGAGCAGAGTTGGTTGCAGTCATTACAGTGTTACAAGATTTTGACCAACCTATCAATATTATATCAGATTCTGCATATGTAGTACAGGCTACAAGGGATGTTGAGACAGCTCTAATTAAATATAGCATGGATGATCAGTTAAACCAGCTATTCAATTTATTACAACAAACTGTAAGAAAAAGAAATTTCCCA------------TTTTATATTACTCATATTCGAGCACACACTAATTTACCAGGGCCTTTGACTAAAGCAAATGAACAAGCTGACTTACTGGTATCATCTGCACTCATAAAAGCACAAGAACTTCATGCTTTGACTCATGTAAATGCAGCAGGATTAAAAAACAAATTTGATGTCACATGGAAACAGGCAAAAGATATTGTACAACATTGCACCCAGTGTCAAGTCTTACACCTGCCCACTCAAGAGGCAGGAGTTAATCCCAGAGGTCTGTGTCCTAATGCATTATGGCAAATGGATGTCACACATGTACCTTCATTTGGAAGATTATCATATGTTCATGTAACAGTTGATACTTATTCACATTTCATATGGGCAACTTGCCAAACAGGAGAAAGTACTTCCCATGTTAAAAAACATTTATTGTCTTGTTTTGCTGTAATGGGAGTTCCAGAAAAAATCAAAACTGACAATGGACCAGGATATTGTAGTAAAGCTTTCCAAAAATTCTTAAGTCAGTGGAAAATTTCACATACAACAGGAATTCCTTATAATTCCCAAGGACAGGCCATAGTTGAAAGAACTAATAGAACACTCAAAACTCAATTAGTTAAACAAAAAGAAGGGGGAGACAGTAAGGAGTGTACCACTCCTCAGATGATACTTAATCTAGCACCCTATACTTTAAATTTTTTAAACATTTATAGAAATCAGACTACTACTTCTGCAGAACAACATCTTACTGGTAAAAAGAACAGCCCACATGAAGGAAAACTAATTTGGTGGAAAGATAATAAAAATAAGACATGGGAAATAGGGAAGGTGATAACGTGGGGGAGAGGTTTTGCTTGTGTTTCACCAGGAGAAAATCAGCTTCCTGTTTGGATGCCCACTAGACATTTGAAGTTCTACAATGAACCCATCGGAGATGCAAAGAAAAGCACCTCCGCGGAGACGGAGACACCGCAATCGAGCACCGTTGACTCACAAGATGAACAAAATGGTGACGTCAGAAGAACAGATGAAGTTGCCATCCACCAAGAAGGCAGAGCCGCCGACTTGGGCACAACTAAAGAAGCTGACGCAGTTAGCTACAAAATATCTAGAGAACACAAAGGTGACACAAACCCCACACACTATGCTGCTTGCAGCCTTGATGATTGTATCAATGGTGGTAAGTCTCCCTATGCCTGCAGGAGCAGCTGCAGCTAACTATACCAACTGGGCCTATG-TGCCTTTCCCGCCCTTAATTCGGGCAGTCACATGGATGGATAATCCTATAGAAATATATGTTAATGATAGTGTATGGGTACCTGGCCCCATAGATGATCGCTGCCCTGCCAAACCTGAGGAAGAAGGGATGATGATAAATATTTCCATTGGGTATCGTTATCCTCCTATTTGCCTAGGGAGAGCACCAGGATGTTTAATGCCTGCAGTCCAAAATTGGTTGGTAGAAGTACCTACTGTCAGTCCCATCAGTAGATTCACTTATCACATGGTAAGCGGGATGTCACTCAGGCCACGGGTAAATTATTTACAAGACTTTTCTTATCAAAGATCATTAAAATTTAGACCTAAAGGGAAACCTTGCCCCAAGGAAATTCCCAAAGAATCAAAAAATACAGAAGTTTTAGTTTGGAAAGAATGTGTGGCCAATAGTGCGGTGATA-TTACAAAACAATGAATTTGGAACTATTATAGATTGGGCACCTCGAGGTCAATTCTACCACAATTGCTCAGGACAAACTCAGTCGTGTCCAA-GTGCACAAGTGAGTCCAGCTGTTGATAGCGACTTAACAGAAAGTTTAGACAAACATAAGCATAAAAAATTGCAGTCTTTCTACCCTTGGGAATGGGGAGAAAAAGGAATCTCTACCGCAAGACCAAAAATAATAAGTCCTGTTTCTGGTCCTGAACATCCAGAATTATGGAGGCTTACTGTGGCCTCACACCACATTAGAATTTGGTCTGGAAATCAAACTTTAGAAACAAGAGATCGTAAGCCATTTTATACTATCGACCTAAATTCCAGTCTAACAGTTCCTTTACAAAGTTGCGTAAAGCCCCCTTATATGCTAGTTGTAGGAAATATAGTTATTAAACCAGACTCCCAGACTATAACCTGTGAAAATTGTAGATTGCTTACTTGCATTGATTCAACTTTTAATTGGCAACACCGTATTCTGCTGGTGAGAGCAAGAGAGGGCGTGTGGATCCCTGTGTCCATGGACCGACCGTGGGAGGCCTCACCATCCGTCCATATTTTGACTGAAGTATTAAAAGGTGTTTTAAATAGATCCAAAAGATTCATTTTTACTTTAATTGCAGTGATTATGGGATTAATTGCAGTCACAGCTACGGCTGCTGTAGCAGGAGTTGCATTGCACTCTTCTGTTCAGTCAGTAAACTTTGTTAATGATTGGCAAAAAAATTCTACAAGATTGTGGAATTCACAATCTAGTATTGATCAAAAATTGGCAAATCAAATTAAT-GATCTTAGA--CAAACTGTCATTTGGATGGGAGACAGGCTCATGAGCTTAGAACATCGTTTCCAGTTACAATGTGACTGGAATACGTCAGATTTTTGTATTACACCCCAAATTTATAATGAGTCTGAGCATCACTGGGACATGGTTAGACGCCATCTACAGGGAAGAGAAGATAATCTCACTTTAGACATTTCCAAA-TTAAAAGAACAAATTTTCGAAGCATCAAAAGCCCATTTAAATTTGGTGCCAGGAACTGAGGCAATTGCAGGAGTTGCTGATGGCCTCGCAAATCTTAACCCTGTCACTTGGGTTAAGACCATTGGAAGTACTACAATTATAAATCTCATATTAATCCTTGTGTGCCTGTTTTGTCTGTTGTTAGTCTGCAGGTGTACCCAACAGCTCCGAAGAGACAGCGACCATCGAGAACGGGCCATGATGACGATGGCGGTTTTGTCGAAAAGAAAAGGGGGAAA----------------------------------------------------------------------------------------------------------------------------------------------------------------------------------------------------------------------------------------------------------------------------------------------------------------------------------------------------------------------------------------------------------------------------------------------------------------------------------------------------------------------------------------------------------------------------------------------------------------------------------------------------------------------------------------------------------------------------------------------------------------------------------------------------------------------------------------------------------------------------------------------------------------------------------------------------------------------------------------------------------------------------------------
>19p12b
-TGTGGGGAAAAGCAAGAGAGATCAGATTGTTACTGTGTCTGTGTAGAAAGAAGTAGACATAGGAGACTCCATTTTGTTATGTACTAAGAAAAATTCTTCTGCCTTGAGATTCTGTTAATCTAGACCTTACCCCCAACCCCGTGCTCTCTGAAACATGTGCTGTGTCAACTCAGAGTTGAATGGATTAAGGGCGGTGCAGGATGTGCTTTGTTAAACAGATGCTTGAAGGCAGCATGCTCCTTAAGAGTCATCACCACTCCCTAATCTCAAGTACCCAGGGACACAAAAACTGCGGAAGGCCCAGGGACCTTCTGCCTAGGAAAGCCAGGTATTGTCCAAGGTTTCTCCCCATGTGATAGTCTGAAATATGGCCTCGTGGGAAGGGAAAGACCTGACCGTCCCCCAGCCCGACACCCGTAAAGGGTCTGTGCTGAGGAGGATTAGTATAAGAGGAAGGAATGCCTCTTGCAGTTGAGACAAGAGGAAGGCATCTGTCTCCTCCCTGTCCCTGGGCAATGGAATGTCTCGGTATAAAACCCGATTGTATGCTCCATCTACTGAGATAGGGAAAAACCGCCTCAGGGCTGGAGGTGGGACCTGCGGGCAGCAATACTGCTTTGTAAAGCACTGAGATGTTTATGTGTATGCATATCTAAAAGCACAGCACTTAATCCTTTACATTGTCTATGATGCCAAGACCTTTGTTCACGTGTTTGTCTGCTGACCCTCTCCCCACAATTGTCTTGTGACCCTGACACATCCCCCTCTTTGAGAAACACCCACAGATGATCAATAAATACTAAGGGAACTCAGAGGCTGGCGGGATCCTCCATATGCTGAACGCTGGTTCCCCGGTTCCCCTTATTTCTTTCTCTATACTTTGTCTCTGTGTCTTTTTCTTTTCCAAATCTCTCGTCCCACCTT-ACGAGAAACACCCACAGGTGTGTAGGGGCAACCCACCCCTACATCTGGTGCCCAACGTGGAGGCTTTTCTCTAGGGTGAAGGTACGCTCGAGCGTGGT--------------------------------------CATTGAGGACAAGTCGACGAGAGATCCCGAGTACGTCTACAGTCAGCCTTACGGTAAGCTTGTGCGCTCGGAAGAAGCTAGGGTGATAATGGGGCAAACTAAAAGTAAAATTAAAAGTAAATATGCCTCTTATCTCAGCTTTATTAAAATTCTTTTAAAAAGAGGGGGAGTTAAAGTATCTACAAAAAATCTAATCAAGCTATTTCAAATAATAGAACAATTTTGCCCATGGTTTCCAGAACAAGGAACTTTAGATCTAAAAGACTGGAAAAGAATTGGTAAGGAACTAAAACAAGCAGGTAGGAAGGGTAATATCATTCCACTTACAGTATGGAATGATTGGGCCATTATTAAAGCAGCTTTAGAACCATTTCAAACAGAAGAAGATAGTGTTTCAGTTTCTGATGCCCCTGGAAGCTGTATAATAGATTGTAATGAAAAGACAAGGAAAAAATCCCAGAAAGAAACCGAAAGTTTACATTGCGAATATGTAGCAGAGCCAGTAATGGCTCAGTCAACGCAAAATGCTGACTATAATCAATTACAGGAGGTGATATATCCTGAAACGTTAAAATTAGAAGGAAAAGGTCCAGAATTAATGGGGCCATCAGAGTCTAAACCACGAGGCACAAGTCCTCTTCCAGCAGGTCAGGTGCCCGTAACATTACAACCTCAAAAGCAGGTTAAAGAAAATAAGACCCAACCGCCAGTAGCCTACCAATACTGGCCGCCGGCTGAACTTCAGTATCAGCCACCCCCAGAAAGTCAGTATGGATATCCAGGAATGCCCCCAGCACCACAGGGCAGGGCGCCATACCCTCAGCCGCCCACTAGGAGACTTAATCCTACGGCACCACCTAGTAGACAGGGTAGTGAATTACATGAAATTATTGATAAATCAAGAAAGGAAGGAGATACTGAGGCATGGCAATTCCCAGTAACGTTAGAACTGATGCCACCTGGAGAAGGAGCCCAAGAGGGAGAGCCTCCCACAGTTGAGGCCAGATACAAGTCTTTTTCGATAAAAATGCTAAAAGATATGAAAGAGGGAGTAAAACAGTATGGACCCAACTCCCCTTATATGAGGACATTATTAGATTCCATTGCTCATGGACATAGACTCATTCCTTATGATTGGGAGATTCTGGCAAAATCGTCTCTCTCACCCTCTCAATTTTTACAATTTAAGACTTGGTGGATTGATGGGGTACAAGAACAGGTCCGAAGAAATAGGGCTGCCAATCCTCCAGTTAACATAGATGCAGATCAACTATTAGGAATAGGTCAAAATTGGAGTACTATTAGTCAACAAGCATTAATGCAAAATGAGGCCATTGAGCAAGTTAGAGCTATCTGCCTTAGAGCCTGGGAAAAAATCCAAGACCCAGGAAGTACCTGCCCCTCATTTAATACAGTAAGACAAGGTTCAAAAGAGCCCTATCCTGATTTTGTGGCAAGGCTCCAAGATGTTGCTCAAAAGTCAATTGCCGATGAAAAAGCCCGTAAGGTCATAGTGGAGTTAATGGCATATGAAAACGCCAATCCTGAGTGTCAATCAGCCATTAAGCCATTAAAAGGAAAGGTTCCTGCAGGATCAGATGTAATCTCAGAATATGTAAAAGCCTGTGATGGAATGGGAGGAGCTATGCATAAAGCTATGCTTATGGCTCAAGCAATAA---CAGGAGTTGTTTTAGGAGGACAAGTTAGAACATTTGGAGGAAAATGTTATAATTGTGGTCAAATTGGTCACTTAAAAAAGAATTGCCCAGTCTTAAACAAACAGAATATAACTATTCAAGCAACTAC---AACAGGTAGAGAGCCACCTGACTTATGTCCAAGATGTAAAAAAGGAAAACATTGGGCTAGTCAATGTCGTTCTAAATTTGATAAAAATGGGCAACCATTGTCGGGAAACGAGCAAAGGGGCCAGCCTCAGGCCCCACAACAAACTGGGGCATTCCCAATTCAGCCATTTGTTCCTCAGGGTTTTCAGGGACAACAACCCCCA----CTGTCCCAAGTGTTTCAGGGAATAAGCCAGTTACCACAATACAACAATTGTCCCCCGCCACAAGCGGCAGTGCAGCAGTAGATTTATGTACTATACAAGCAGTCTCTCTGCTTCCAGGGGAGCCCCCACAAAAAATCCCTACAGGTGTATATGGCCCCCTGCCTGAGGGGACTGTAGGACTAATCTTGGGAAGATCAAGTCTAAATCTAAAAGGAGTTCAAATTCATACTAGTGTGGTTGATTCAGACTATAAAGGCGAAATTCAATTGGTTATTAGCTCTTCAATTCCTTGGAGTGCCAGTCCAGGAGACAGGATTGCTCAATTATTACTCCTGCCATATATTAA-GGGTGGAAATAGTGAAATAAAAAGAACAGGAGGGCTTGGAAGCACTGATCCGACAGGAAAGGCTGCATATTGGGCAAGTCAGGTCTCAGAGAACAGACCTGTGTGTAAGGCCATTATTCAAGGAAAACAGTTTGAAGGGTTGGTAGACACTGGAGCAGATGTCTCTATCATTGCTTTAAATCAGTGGCCAAAAAATTGGCCTAAACAAAAGGCTGTTACAGGACTTGTCGGCATAAGCACAGCCTCAGAAGTGTATCAAAGTACGGAGATTTTACATTGCTTAGGGCCAGATAATCAAGAAAGTACTGTTCAGCCAATGATTACTTCAATTCCTCTTAATCTGTGGGGTCGAGATTTATTACAACAATGGGGTGTGGAAATCACCATGCCCGCTCCATTATATAGCCCCACGAGTCAAAAAATCATGACCAAGATGGGATATATACCAGGAAAGGGACTAGGGAAAAATGAAGATGGCATTAAAGTTCCAGTTGAGGCTAAAATAAATCAAGAAAGAGAAGGAATAGGGTATCCTTTTTAGGGGCGGCCACTGTAGAGCCTCCTAAACCCATACCATTAACTTGGAAAACAGAAAAACCAGTGTGGGTAAATCAGTGGCCGCTACCAAAACAAAAACTGGAGGCTTTACATTTATTAGCAAATGAACAGTTAGAAAAGGGTCACATTGAACCTTCGTTCTCACCTTGGAATTCTCCTGTGTTTGTAATTCAGAAGAAATCAGGCAAATGGCGTATGTTAACTGACTTAAGGG---------CTGTAAACGCCGTAATTCAACCCATGGGGCCTCTCCAACCTGGGTTGCCCTCTCCAGCCATGATCCCAAAAGATTGGCCTTTAATTATAATTGATCTAAAGGATTGCTTTTTTACCATCCCTCTGGCAGAGCAGGATTGTGAAAAATTTGCCTTTACTATACCAGCCATAAATAATAAAGAACCAGCCACCAGGTTTCAGTGGAAAGTGTTACCTCAGGGAATGCTTAATAGTCCAACTATTTGTCAGACTTTTGTAGGTCGAGCTCTTCAACCAGTTAGAGACAAGTTTTCAGACTGTTATATCATTCATTATATTGATGATATTTTATGTGCTGCAGAAACGAAAGATAAATTAATTGACTGTTATACATTTCTGCAAGCAGAGGTTGCCAATGCTGGACTGGCAATAGCATCTGATAAGATCCAAACCTCTACTCCTTTTCATTATTTAGGGATGCAGATAGAAAATAGAAAAATTAAGCCACAAAAAATAGAAATAAGAAAAGACACATTAAAAACACTAAATGATTTTCAAAAATTACTAGGAGATATTAATTGGATTCGGCCAACTCTAGGCATTCCTACTTATGTCATGTCAAATTTGTTCTCTATCTTAAGAGGAGACTCAGACTTAAATAGTAAAAGAATGTTAACCCCAGAGACAACAAAAGAAATTAAATTAGTGGAAGAAAAAATTCAGTCAGCACAAATAAATAGAATAGATCCCTTAGCCCCACTCCGACTTTTGATTTTTGCCACTGCACATTCTCCAATAGGCATCATTATTCAAAATACTGATCTTGTGGAGTGGTCATTCCTTCCTCACAGTACAGTTAAGACTTTTACATTGTACTTGGATCAAATAGCTACATTAATCGGTCAGACAAGATTACGAATAATAAAATTATGTGGGAATGACCCAGACAAAATAGTTGTCCCTTTAACCAAGGAACAAGTTAGACAAGCCTTTATCAATTCTGGTGCATGGCAGATTGGTCTTGCTAATTTTGTGGGAATTATTGATAACCATTACCCAAAAACAAAGATCTTCCAGTTCTTAAAATTGACTACTTGGATTCTACCTAAAATTACCAGACGTGAACCTTTAGAAAATGCTCTAACAGTATTTACTGATGGTTCCAGCAATGGAAAAGCAGCTTACACAGGGCTGAAAGAACGAGTAATCAAAACTCCATATCAATCGGCTCAAAGAGCAGAGTTGGTTGCAGTCATTACAGTGTTACAAGATTTTGACCAGCCTATCAATATTATATCAGATTCTGCATATGTAGTACAGGCTACAAGGGATGTTGAGACAGCTCTAATTAAATATAGCATGGATGATCAGTTAAACCAGCTATTCAATTTATTACAACAAACTGTAAGAAAAAGAAATTTCCCA------------TTTTATATTACTCATATTCGAGCACACACTAATTTACCAGGGCCTTTGACTAAAGCAAATGAACAAGCTGACTTACTGGTATCATCTGCACTCATAAAAGCACAAGAACTTCATGCTTTGACTCATGTAAATGCAGCAGGATTAAAAAACAAATTTGATGTCACATGGAAACAGGCAAAAGATATTGTACAACATTGCACCCAGTGTCAAGTCTTACACCTGCCCACTCAAGAGGCAGGAGTTAATCCCAGAGGTCTGTGTCCTAATGCATTATGGCAAATGGATGTCACACATGTACCTTCATTTGGAAGATTATCATATGTTCATGTAACAGTTGATACTTATTCACATTTCATATGGGCAACTTGCCAAACAGGAGAAAGTACTTCCCATGTTAAAAAACATTTATTGTCTTGTTTTGCTGTAATGGGAGTTCCAGAAAAAATCAAAACTGACAATGGACCAGGATATTGTAGTAAAGCTTTCCAAAAATTCTTAAGTCAGTGGAAAATTTCACATACAACAGGAATTCCTTATAATTCCCAAGGACAGGCCATAGTTGAAAGAACTAATAGAACACTCAAAACTCAATTAGTTAAACAAAAAGAAGGGGGAGACAGTAAGGAGTGTACCACTCCTCAGATGCAACTTAATCTAGCACCCTATACTTTAAATTTTTTAAACATTTATAGAAATCAGACTACTACTTCTGCAGAACAACATCTTACTGGTAAAAAGAACAGCCCACATGAAGGAAAACTAATTTGGTGGAAAGATAATAAAAATAAGACATGGGAAATAGGGAAGGTGATAACGTGGGGGAGAGGTTTTGCTTGTGTTTCACCAGGAGAAAATCAGCTTCCTGTTTGGATGCCCACTAGACATTTGAAGTTCTACAATGAACCCATCGGAGATGCAAAGAAAAGCACCTCCGCGGAGACGGAGACACCGCAATCGAGCACCGTTGACTCACAAGATGAACAAAATGGTGACGTCAGAAGAACAGATGAAGTTGCCATCCACCAAGAAGGCAGAGCCGCCGACTTGGGCACAACTAAAGAAGCTGACGCAGTTAGCTACAAAATATCTAGAGAACACAAAGGTGACACAAACCCCAGAGAGTATGCTGCTTGCAGCCTTGATGATTGTATCAATGGTGGTAAGTCTCCCTATGCCTGCAGGAGCAGCTGCAGCTAACTATACCTACTGGGCCTATG-TGCCTTTCCCGCCCTTAATTCGGGCAGTCACATGGATGGATAATCCTATAGAAATATATGTTAATGATAGTGTATGGGTACCTGGCCCCACAGATGATTGCTGCCCTGCCAAACCTGAGGAAGAAGGGATGATGATAAATATTTCCATTGGGTATCGTTATCCTCCTATTTGCCTAGGGAGAGCACCAGGATGTTTAATGCCTGCAGTCCAAAATTGGTTGGTAGAAGTACCTACTGTCAGTCCCATCAGTAGATTCACTTATCACATGGTAAGCGGGATGTCACTCAGGCCACGGGTAAATTATTTACAAGACTTTTCTTATCAAAGATCATTAAAATTTAGACCTAAAGGGAAACCTTGCCCCAAGGAAATTCCCAAAGAATCAAAAAATACAGAAGTTTTAGTTTGGGAAGAATGTGTGGCCAATAGTGCGGTGATA-TTACAAAACAATGAATTCGGAACTCTTATAGATTGGGCACCTCGAGGTCAATTCTACCACAATTGCTCAGGACAAACTCAGTCGTGTCCAA-GTGCACAAGTGAGTCCAGCTGTTGATAGCGACTTAACAGAAAGTTTAGACAAACATAAGCATAAAAAATTGCAGTCTTTCTACCCTTGGGAATGGGGAGAAAAAGGAATCTCTACCGCAAGACCAAAAATAATAAGTCCTGTTTCTGGTCCTGAACATCCAGAATTATGGAGGCTTACTGTGGCCTCACACCACATTAGAATTTGGTCTGGAAATCAAACTTTAGAAACAAGAGATCGTAAGCCATTTTATACTATCGACCTAAATTCCAGTCTAACAGTTCCTTTACAAAGTTGCGTAAAGCCCCCTTATATGCTAGTTGTAGGAAATATAGTTATTAAACCAGACTCCCAGACTATAACCTGTGAAAATTGTAGATTGCTTACTTGCATTGATTCAACTTTTAATTGGCAACACCGTATTCTGCTGGTGAGAGCAAGAGAGGGCGTGTGGATCCCTGTGTCCATGGACCGACCGTGGGAGGCCTCACCATCCGTCCATATTTTGACTGAAGTATTAAAAGGTGTTTTAAATAGATCCAAAAGATTCATTTTTACTTTAATTGCAGTGATTATGGGATTAATTGCAGTCACAGCTACGGCTGCTGTAGCAGGAGTTGCATTGCACTCTTCTGTTCAGTCAGTAAACTTTGTTAATGATTGGCAAAATAATTCTACAAGATTGTGGAATTCACAATCTAGTATTGATCAAAAATTGGCAAATCAAATTAAT-GATCTTAGA--CAAACTGTCATTTGGATGGGAGACAGGCTCATGAGCTTAGAACATCGTTTCCAGTTACAATGTGACTGGAATACGTCAGATTTTTGTATTACACCCCAAATTTATAATGAGTCTGAGCATCACTGGGACATGGTTAGATGCCATCTACAGGGAAGAGAAGATAATCTCACTTTAGACATTTCCAAA-TTAAAAGAACAAATTTTTGAAGCATCAAAAGCCCATTTAAATTTGGTGCCAGGAACTGAGGCAATTGCAGGAGTTGCTGATGGCCTCGCAAATCTTAACACTGTCACTTGGGTTAAGACCATTGGAAGTACTACAATTATAAATCTCATATTAATCCTTGTGTGCCTGTTTTGTCTGTTGTTAGTCTACAGGTGTACCCAACAGCTCCGACGAGACAGCGACCATCGAGAACGGGCCATGATGACGATGGTGGTTTTGTCGAAAAGAAAAGGGGGAAATGTGGGGAAAAGCAAGAGAGATCAGATTGTTACTGTGTCTGTGTAGAAAGAAGTAGACATAGGAGACTCCATTTTGTTATGTATTAAGAAAAATTCTTC---------------------------TGCCTTGAGATTCTGTTAATCTATGACCTTACCCCCAACCCCGTGCTCTCTGAAACATGTGCTGTGTCAACTCAGAGTTGAATG---GATTAAGGGCGGTGCAGGATGTGCTTTGT-TAAACAGATGCTTGAAGGCAGCATGCTCCTTAAGAGTCATCACCACTCCCTAATCTCAAGTACCCAGGGACACAAAAACTGCAGAAGGCCGCAGGGACCTCTGCCTAGGAAAGCCAGGTATTGTCCAAGGTTTCTCCCCATGTGATAGTCTGAAATATGGCCTCGTGGGAAGGGAAAGACCTGACCGTCCCCCAGCCCGACACCCGTAAAGGGTCTGTGCTGAGGAGGATTAGTATAAGAGGAAGGAATGCCTCTTGCAGTTGAGACAAGAGGAAGGCATCTGTCTCCTCCCTGTCCCTGGGCAATGGAATGTCTCGGTATAAAACCCGATTGTATGCTCCATCTACTGAGATAGGGAAAAACCGCCTCAGGGCTGGAGGTGGGACCTGCGGGCAGCAATACTGCTTTGTAAAGCATTGAGATGTTTATGTGTATGCATATCTAAAAGCACAGCACTTAATCCTTTACATTGTCTATGATGCCAAGACCTTTGTTCACGTGTTTGTCTGCTGACCCTCTCCCCACAATTGTCTTGTGACCCTGACACATCCCCCTCTTTGAGAAACACCCACAGATGATCAATAAATACTAAGGGAACTCAGAGGCTGGCGGGATCCTCCAT-ATGCTGAACGCTGGTTCCCCGGTTCCCCTTATTTCTTTCTCTATACTTTGTCTCTGTGTCTTTTTCTTTTCCAAATCTCTCGTCCCACCTTAGGAGAAACACCCACAGGTGTGTAGGGGCAACCCACCCCTACA
>12q14.1
TGTGGGGAAAAGCAAGAGAGATCAGATTGTTACTGTGTCTGTGTAGAAAGAAGTAGACATAGGAGACTCCATTTTGTTATGTACTAAGAAAAATTCTTCTGCCTTGAGATTCTGTTAATCTATAACCTTACCCCCAACCCCGTGCTCTCTGAAACATGTGCTGTGTCAACTCAGAGTTAAATGGATTAAGGGCGGTGCAAGATGTGCTTTGTTAAACAGATGCTTGAAGGCAGCATGCTCCTTAAGAGTCATCACCACTCCCTAATCTCAAGTACCCAGGGACACAAAAACTGCGGAAGGCC-CAGGGACCTCTGCCTAGGAAAGCCAGGTATTGTCCAAGGTTTCTCCCCATGTGATAGTCTGAAATATGGCCTCGTGGGAAGGGAAAGACCTGACCGTCCCCCAGCCCGACACCCGTAAAGGGTCTGTGCTGAGGAGGATTAGTAAAAGAGGAAGGAATGCCTCTTGCAGTTGAGACAAGAGGAAGGCATCTGTCTCCTGCCTGTCCCTGGGCAATGGAATGTCTCGGTATAAAACCTGACTGTATGCTCCATCTACTGAGATAGGGAAAAACCGCCTTAGGGCTGGAGGTGGGACCTGCGGGCAGCAATACTGCTTTGTAAAGCATTGAGATGTTTATGTGTATGCATATCTAAAAGCACAGCACTTAATCCTTTACATTGTCTATGATGCAAAGACCTTTGTTCACATGTTTGTCTGCTGACCCTCTCCCCACAATTGTCTTGTGACCCTGACACATCCCCCTCTTCGAGAAACACCCACAGATGATCAATAAATACTAAGGGAACTCAGAGGCTGGCGGGATCCTCCAT-ATGCTGAATGCTGGTTCCCCGGGTCCCCTTATTTCTTTCTCTATACTTTGTCTCTGTGTCTTTTTCTTTTCCAAATCTCTCGTCCCACCTTACGAGAAACACCCACAGGTGTGTAGGGGCAACCCACCCCTACATCTGGTGCCCAACGTGGAGGCTTTTCTCTAGGGTGAAGGTACGCTCGAGCGTGGT--------------------------------------CATTGAGGACAAGTCGACGAGAGATCCCGAGGACGTCTACAGTCAGCCTTACGGTAAGCTTGTGCTCTCGGAAGAAGCTAGGGTGATAATGGGGCAAACTAAAAGTAAAATTAAAAGTAAATATGCCTCTTATCTCAGCTTTATTAAAATTCTTTTAAAAAGAGGGGGAGTTAAAGTATCTACAAAAAATCTAATCAAGCTATTTCAAATAATAGAACAATTTTGCCCATGGTTTCCAGAACAAGGAACTTTAGATCTAAAAGATTGGAAAAGAATTGGTAAGGAACTAAAACAAGCAGGTAGGAAGGGTAATATCATTCCACTTACAGTATGGAATGATTGGGCCATTATTAAAGCAGCTTTAGAACCATTTCAAACAGAAGAAGATAGCATTTCAGTTTCTGATGCCCCTGGAAGCTGTATAATAGATTGTAATGAAAACACAAGGAAAAAATCCCAGAAAGAAACGGAAGGTTTACATTGCGAATATGCAGCAGAGCCGGTAATGGCTCAGTCAACGCAAAATGTTGACTATAATCAATTACAGGAGGTGATATATCCTGAAACGTTAAAATTAGAAGGAAAAGGTCCAGAATTAGTGGGGCCATCAGAGTCTAAACCACGAGGCACAAGTCCTCTTCCAGCAGGTCAGGTGCCCGTAACATTACAACCTCAAACGCAGGTTAAAGAAAATAAGACCCAACCACCAGTAGCTTATCAATACTGGCCGCCGGCTGAACTTCAGTATCGGCCACCCCCAGAAAGTCAGTATGGATATCCAGGAATGCCCCCAGCACCACAGGGCAGGGCGCCATACCCTCAGCCGCCCACTAGGAGACTTAATCCTACGGCACCACCTAGTAGACAGGGTAGTGAATTACATGAAATTATTGATAAATCAAGAAAGGAAGGAGATACTGAGGCATGGCAATTCCCAGTAATGTTAGAACCGATGCCACCTGGAGAAGGAGCCCAAGAGGGAGAGCCTCCCACAGTTGAGGCCAGATACAAGTCTTTTTCAATAAAAATGCTAAAAGATATGAAAGAAGGAGTAAAACAGTATGGACCCAACTCCCCTTATATGAGGACATTATTAGATTCCATTGCTCATGGACATAGACTCATTCCTTATGATTGGGAGATTCTGGCAAAATCGTCTCTCTTACCCTCTCAATTTTTACAATTTAAGACTTGGTGGATTGATGGGGTACAAGAACAGGTCCAAAGAAATAGGGCTGCCAATCCTCCAGTTAACATAGATGCAGATCAACTATTAGGAATAGGTCAAAATTGGAGTACTATTAGTCAACAAGCATTAATGCAAAATGAGGCCATTGAGCAAGTTAGAGCTATCTGCCTTAGAGCCTGGGAAAAAATCCAAGACCCAGGAAGTACCTGCCCCTCATTTAATACAGTAAGACAAAGTTCAAAAGAGCCCTATCCTGATTTTGTGGCAAGGCTCCAAGATGTTGCTCAAAAGTCAATTGCCGATGAAAAAGCCCGTAAGGTCATAGTGGAGTTGATGGCATATGAAAACGCCAATCCTGAGTGTCAATCAGCCATTAAGCCATTAAAAGGAAAGGTTCCTGCAGGATCAGATGTAATCTCAGAATATGTAAAAGCCTGTGATGGAATCGGAGGAGCTATGCATAAAGCTATGCTTATGGCTCAAGCAATAA---CAGGAGTTGTTTTAGGAGGACAAGTTAGAACATTTGGAGGAAAATGTTACAATTGTGGTCAAATTGGTCACTTAAAAAAGAATTGCCCAGTCTTAAACAAACAGAATATAACTATTCAAGCAACTAC---AACAGGTAGAGAGCCACCTGACTTATGTCCAAGATGTAAAAAAGGAAAACATTGGGCTAGTCAATGTCGTTCTAAATTTGATAAAAATGGGCAACCATTGTCGGGAAACGAGCAAAGGGGCCAGCCTCAGGCCCCACAACAAACTGGGGCATTCCCAATTCAGCCATTTGTTCCTCAGGGTTTTCAGGGACAACAACCCCCA----CTGTCCCAAGTGTTTCAGGGAATAAGCCAGTTACCACAATACAACAATTGTCCCCCACCACAAGCGGCAGTGCAGCAGTAGATTTATGTACTATACAAGCAGTCTCTCTGCTTCCAGGGGAGCCCCCACAAAAAATCCCCACAGGGGTATATGGCCCCCTGCCTGAGGGGACTGTAGGACTAATCTTGGGAAGATCAAGTCTAAATCTAAAAGGAGTTCAAATTCATACTAGTGTGGTTGATTCAGACTATAAAGGCGAAATTCAATTGGTTATTAGCTCTTCAATTCCTTGGAGTGCCAGTCCAGGAGACAGGATTGCTCAATTATTACTCCTGCCATATATTAA-GGGTGGAAATAGTGAAATAAAAATAATAGGAGGGCTTGGAAGCACTGATCCAACAGGAAAGGCTGCATATTGGGCAAGTCAGGTCTCAGAGAACAGACCTGTGTGTAAGGCCATTATTCAAGGAAAACAGTTTGAAGGGTTGGTAGACACTGGAGCAGATGTCTCTATCATTGCTTTAAATCAGTGGCCAAAAAATTGGCCTAAACAAAAGGCTGTTACAGGACTTGTCGGCATAGGCACAGCCTCAGAAGTGTATCAAAGTACTGAGATTTTACATTGCTTAGGGCCAGATAATCAAGAAAGTACTGTTCAGCCAATGATTACTTCAATTCCTCTTAATCTGTGGGGTCGAGATTTATTACAACAATGGGGTGCGGAAATCACCATGCCCACTCCATTATATAGCCCCACGAGTCAAAAAATCATGACCAAGATGGGATATATACCAGGAAAGGGACTAGGGAAAAATGAAGATGGCATTAAAGTTCCAGTTGAGGCTAAAATAAATCAAAAAAGAGAAGGAATAGGGTATCCTTTTTAGGGGCGGCCACTCTAGAGCCTCCTAAACCCATACCATTAACTTGGAAAACAGAAAAACTGGTGTGGGTAAATCAGTGGCCGCTACCAAAACAAAAACTGGAGGCTTTACATTTATTAGCAAATGAACAGTTAGAAAAGGGTCATATTGAGCCTTCGTTCTCACCTTGGAATTTTCCTGTGTTTGTAATTCAGAAGAAATCAGGCAAATGGCGTATGTTAACTGACTTAAGGG---------CTGTAAACGCCATAATTCAACCCATGGGGCCTCTCCAACCTGGGTTGCCCTCTCCGGCCATGATCCCAAAAGATTGGCCTTTAATTATAATTGATCTAAAGGATTGCTTTTTTACCATCCCTCTGGCAGAGCAGGATTGTGAAAAATTTGCCTTTACTATACCAGCCATAAATAATAAAGAACCAGCCACCAGGTTTCAGTGGAAAGTGTTACCTCAGGGAATGCTTAATAGTCCAACTATTTGTCAGACTTTTGTAGGTCGAGCTCTTCAACCAGTTAGAGAAAAGTTTTCAGACTGTTATATTATTCATTATATTGATGATATTTTATGTGCTGCAGAAACGAAAGATAAATTAATTGACTGTTATACATTTCTGCAAGCAGAGGTTGCCAATGCAGGACTGGCAATAGCATCTGATAAGATCCAAACCTCTACTCCTTTTCATTATTTAGGGATACAGATAGAAAATAGAAAAATTA-GCCACAAAAAATAGAAATAAGAAAAGACACATTAAAAACACTAAATGATTTTCAAAAATTACTAGGAGATATTAATTGGATTCGGCCAACTCTAGGCATTCCTACTTATGCCATGTCAAATTTGTTCTCTATCTTAAGAGGAGACTCAGACTTAAATAGT----------TAACCCCAGAGGCAACAAAAGAAATTAAATTAGTGGAAGAAAAAATTCAGTCAGCGCAAATAAATAGAATAGATCCCTTAGCCCCA-TCCAACTTTTGATTTTTGCCACTGCACATTCTCCAACAGGCATCATTATTCAAAATACTGATCTTGTGGAGTGGTCATTCCTTCCTCACAGTACAGTTAAGACTTTTACATTGTACTTGGATCAAATAGCTACATTAATTGGTCAGACAAGATTACGAATAATAAAATTATGTGGAAATGACCCAGACAAAATAGTTGTCCCTTTAACCAAGGAACAAGTTAGACAAGCCTTTATCAATTCTGGTGCATGGCAGATTGGTCTTGCTAATTTTGTGGGAATTATTGATAATCATTACCCAAAAACAAAGATCTTCCAGTTCTTAAAATTGACTACTTGGATTCTACCTAAAATTACCAGACGTGAACCTTTAGAAAATGCTCTAACAGTATTTACTGATGGTTCCAGCAATGGAAAAGCAGCTTACACAGGGCCGAAAGAACGAGTAATCAAAACTCCATATCAATCGGCTCAAAGAGCAGAGTTGGTTGCAGTCATTACAGTGTTACAAGATTTTGACCAACCTATCAGTATTATATCAGATTCTGCATATGTAGTACAAGCTACAAGGGATGTTGAGACAGCTCTAATTAAATATAGCATGGATGATCAGTTAAACCAGCTATTCAATTTATTACAACAAACTGTAAGAAAAAGAAATTTCCCA------------TTTTATATTACTCATATTCGAGCACACACTAATTTACCAGGGCCTTTGACTAAAGCAAATGAACAAGTTGACTTACTGGCATCATCTGCACTCATAAAAGCACAAGAACTTCATGCTTTGACTCATGTAAATGCAGCAGGATTAAAAAACAAATTTGATGTCACATGGAAACAGGCAAAAGATATTGTACAACATTGCACCCAGTGTCAAGTCTTACACCTGCCCACTCAAGAGGCAGGAGTTAATCCCAGAGGTCTGTGTCCTAATGCGTTATGGCAAATGGATGTCACGCATGTACCTTCATTTGGAAGATTATCATATGTTCACGTAACAGTTGATACTTATTTACATTTCATATGGGCAACTTGCCAAACAGGAGAAAGTACTTCCCATGTTAAAAAACATTTATTGTCTTGTTTTGCTGTAATGGGAGTTCCAGAAAAAATCAAAACTGACAATGGACCAGGATATTGTAGTAAAGCTTTCCAAAAATTCTTAAGTCAGTGGAAAATTTCACATACAACAGGAATTCCTTATAATTCCCAAGGACAGGCCATAGTTGAAAGAACTAATAGAACACTCAAAACCCAATTAGTTAAACAAAAAGAAGGGGGAGACAGTAAGGAGTGTACCACTCCTCAGATGCAACTTAATCTAGCACTCTATACTTTAAATTTTTTAAACATTTATGGAAATCAGACTACTACTTCTGCAGAACAACATCTTACTGGTAAAAAGAACAGCCCACATGAAGGAAAACTAATTTGGTGGAAAGATAATAAAAATAAGACATGGGAAATAGGGAAGGTGATAACGTGGGGGAGAGGTTTTGCTTGTGTTTCACCAGGAGAAAATCAGCTTCCTGTTTGGATACCCACTAGACATTTGAAGTTCTACAATGCACCCATCGGAGATGCAAAGAAAAGCACCTCCGCGGAGACGGAGACACCGCAATCGAGCACCGTTGACTCACAAGATGAACAAAATGGTGACATCAGAACAGATGAAGTTGCCATCCACCAAGAAGGCAGAGCCGCCGACTTGGGCACAACTAAAGAAGCTGACGCAGTTAGCTACAAAATATCTAGAGAACACAAAGGTGACACAAACCCCAGAGAGTATGCTGCTTGCAGCCTTGATGATTGTATCAATGGTGGTAAGTCTCCCTATGCCTGCAGGAGCAGCTGCAGCTAACTATACCAACTGGGCCTATGTGC----CTTTCCCGCCCTTAATTCGGGCAGTCACATGGATGGATAATCCTATAGAAGTATATGTTAATGATAGTGTATGGGTACATGGCCCCATAGATGATCGCTGCCCTGCCAAACCTGAGGAAGAAGGGATGATGATAAATATCTCCATTGGGTATCATTATCCTCCTATTTGCCTAGGGAGAGCACCAGGATGTTTAATGCCTGCAGTCCAAAATTGGTTGGTAGAAGTACCTACTGTCAGTCCCATCAGTAGATTCACTTATAACATGGTAAGCGGGATGTCACTCAGGCCACGGGTAAATTATTTACAAGACTTTTCTTATCAAAGATCATTAAAATTTAGACCTAAAGGGAAACCTTGCCCCAAGGAAATTCCCAAAGAATCAAAAAATACAGAAGTTTTAGTTTGGGAAGAATGTGTGGCCAATAGTGTGGTGATA-TTACAAAACAATGAATTTGGAACTATTATAGATTGGGCACCTCGAGGTCAATTCTACCACAATTGCTCAGGACAAACTCAGTCGTGTCCAA-GTGCACAAGTGAGTCCAGCTGTTGATAGTGACTTAACAGAAAGTTTAGACAAACATAAGCATAAAAAATTGCAGTCTTTCTACCCTTGGGAATGGGGAGAAAAAGGAATCTCTACCCCAAGACCAAAAATAATAAGTCCTGTTTCTGGTCCTGAACATCCAGAATTATGGAGGCTTACTGTGGCCTCACACCACATTAGAATTTGGTCTGGAAATCAAACTTTAGAAACAAGAGATCGTAAGCCATTTTATACTGTTGACCTAAATTCCAGTCTAACAGTTCCTTTACAAAGTTGCGTAAAGCCCCCTTATATGCTAGTTGTAGGAAATATAGTTATTAAACCAGACTCTCAAACTATAACCTGTGAAAATTGTAGATTGCTTACTTGCATTGATTCAACTTTTAATTGGCAACACCGTATTCTGCTGGTGAGAGCAAGAGAGGGCGTGTGGATCCCTGTGTCCATGGACCGACCGTGGGAGGCCTCGCCATCCATCCATATTTTGACTGAAGTATTAAAAGGTGTTTTAAATAGATCCAAAAGATTCATTTTTACTTTAATTGCAGTGATTATGGGATTAATTGCAGTCACAGCTATGGCTGCTGTAGCAGGAGTTGCATTGCACTCTTTTGTTCAGTCAGTAAACTTTGTTAATGATTGGCAAAAAAATTCTACAAGATTGTGGAATTCACAATCTAGTATTGATCAAAAATTGGCAAATCAAATTAAT-GATCTTAGA--CAAACTGTCATTTGGATGGGAGACAGGCTCATGAGCTTAGAACATCGTTTCCAGTTACAGTGTGACTGGAATACGTCAGATTTTTGTATTACACCCCAAATTTATAATGAGTCTGAGCATCACTGGGACATGGTTAGACGCCATCTACAGGGAAGAGAAGATAATCTCACTTTAGACATTTCCAAA-TTAAAAGAACAAATTTTCGAAGCATCAAAAGCCCATTTAAATTTGGTGCCAGGAACTGAGGCAATTGCAGGAGTTGCTGATGGCCTCGCAAATCTTAACCCTGTCACTTGGGTTAAGACCATTGGAAGTACTACGATTATAAATCTCATATTAATCCTTGTGTGCCTGTTTTGTCTGTTGTTAGTCTGCAGGTGTACCCAACAGCTCCGAAGAGACAGCGACCATCGAGAACGGGCCATGATGACGATGGTGGTTTTGTCGAAAAGAAAAGGGGGAAATGTGGGGAAAAGCAAGAGAGATCAGATTGTTACTGTGTCTGTGTAGAAAGAAGTAGACATAGGAGACTCCATTTTGTTATGTACTAAGAAAAATTCTTC---------------------------TGCCTTGAGATTCTGTTAATCTATAACCTTACCCCCAACCCCGTGCTCTCTGAAACATGTGCTGTGTCAACTCAGAGTTAAATG---GATTAAGGGCGGTGCAAGATGTGCTTTGT-TAAACAGATGCTTGAAGGCAGCATGCTCCTTAAGAGTCATCACCACTCCCTAATCTCAAGTACCCAGGGACACAAAAACTGCGGAAGGCCGCAGGGACCTCTGCCTAGGAAAGCCAGGTATTGTCCAAGGTTTCTCCCCATGTGATAGTCTGAAATATGGCCTCGTGGGAAGGGAAAGACCTGACCGTCCCCCAGCCCGACACCCGTAAAGGGTCTGTGCTGAGGAGGATTAGTAAAAGAGGAAGGAATGCCTCTTGCAGTTGAGACAAGAGGAAGGCATCTGTCTCCTGCCTGTCCCTGGGCAATGGAATGTCTCGGTATAAAACCCGATTGTATGCTCCATCTACTGAGATAGGGAAAAACCGCCTTAGGGCTGGAGGTGGGACCTGCGGGCAGCAATACTGCTTTGTAAAGCATTGAGATGTTTATGTGTATGCATATCTAAAAGCACAGCACTTAATCCTTTACATTGTCTATGATGCAAAGACCTTTGTTCACATGTTTGTCTGCTGACCCTCTCCCCACAATTGTCTTGTGACCCTGACACATCCCCCTCTTCGAGAAACACCCACAGATGATCAATAAATACTAAGGGAACTCAGAGGCTGGCGGGATCCTCCAT-ATGCTGAACGCTGGTTCCCCGGGTCCCCTTATTTCTTTCTCTATACTTTGTCTCTGTGTCTTTTTCTTTTCCAAATCTCTCGTCCCACCTTACGAGAAACACCCACAGGTGTGTAGGGGCAACCCACCCCTACA
>8p23.1a
TGTGGGGAAAAGCAAGAGAGATCAGATTGTTACTGTGTCTGTGTAGAAAGAAGTAGACATAGGAGACTCCATTTTGTTATGTACTAAGAAAAATTCTTCTGCCTTGAGATTCTGT--------GACCTTACCCCCAACCCCGTGCTCTCTGAAATGTGTGCTGTGTCAACTCAGAGTTAAATGGATTAAGGGCGGTGCAGGATGTGCTTTGTTAAACAGATGCTTGAAGGCAGCATGCTCCTTAAGAGTCATCACCACTCCCTAATCTCAAGTACCCAGGGACACAAAAACTGCGGAAGGCCGCAGGGACCTCTGCCTAGGAAAGCCAGGTATTGTCCAAGGTTTCTCCCCATGTGATAGTCTGAAATATGGCCTCGTGGGAAGGGAAAGACATGACCGTCCCCCAGCCCGATACCCGTAAAGGGTCTGTGCTGAGGAGGATTAGTAAAAGAGGAAGGAATGCCTCTTGCAGTTGAGACAAGAGGAAGGCATCTGTCTCCTGCCTGTCCCTGGGCAATGGAATGTCTCGGTATAAAACCCGATTGTATGCTCCATCTACTGAGATAGGGAAAAACCGCCTTAGGGCTGGAGGTGGGACCTGCGGGCAGCAATACTGCTTTGTAAAGCACTGAGATGTTTATGTGTATGCATATCTAAAAGCACAGCACTTAATCCTTTACATTGTCTATGATGCAAAGACCTTTGTTCACGTGTTTGTCTGCTGACCCTCTCCCCACAATTGTCTTGTGACCCTGACACATCCCCCTCTTTGAGAAACACCCACAGATGATCAATAAATACGAAGGGAACTCAGAGGCTGGCGGGATCCTCCAT-ATGCTGAACGCTGGTTCCCCGGGTCCCCTTATTTCTTTCTCTATACTTTGTCTCTGTGTCTTTTTCTTTTCCAAATCTCTCGTCCCACCTTACAAGAAACACCCACAGGTGTGTAGGGGCAACCCACCCCTACATCTGGTGCCCAAAGTGGAGGCTTTTCTCTAGGGTGAAGGTACGCTCGAGCGTGGT--------------------------------------CATTGAGGACAAGTCGACGAGAGATCCCGAGTACGTCTACAGTCAGCCTTACGGTAAGCTTGTGCGCTCGGAAGAAGCTAGGGTGATAATGGGGCAAACTAAAAGTAAAATTAAAAGTAAATATGCCTCTTATCTCAGCTTTATTAAAATTCTTTTAAAAAGAGGGGGAGTTAAAGTATCTACAAAAAATCTAATCAAGCTATTTCAAATAATAGAACAATTTTGCCCATGGTTTCCAGAACAAGGAACTTTAGATCTAAAAGATTGGAAAAGAATTGGTAAGGAACTAAAACAAGCAGGTAGGAAGGGTAATATCATTCCACTTACAGTATGGAATGATTGGGCCATTATTAAAGCAGCTTTAGAACCATTTCAAACAGAAGAAGATAGCATTTCAGTTTCTGATGCCCCTGGAAGCTGTTTAATAGATTGTAATGAAAACACAAGGAAAAAATCCCAGAAAGAAACGGAAAGTTTACATTGCGAATATGTAGCAGAGCCGGTAATGGCTCAGTCAACGCAAAATGTTGACTATAATCAATTACAGGAGGTGATATATCCTGAAACGTTAAAATTAGAAGGAAAAGGTCCAGAATTAGTGGGGCCATCAGAGTCTAAACCACGAGGCACAAGTCCTCTTCCAGCAGGTCAGGTGCCCGTAACATTACAACCTCAAAAGCAGGTTAAAGAAAATAAGACCCAACCGCCAGTAGCCTATCAATACTGGCCTCCGGCTGAACTTCAGTATCGGCCACCCCCAGAAAGTCAGTATGGATATCCAGGAATGCCCCCAGCACCACAGGGCAGGGAGCCATACCCTCAGCCGCCCACTAGGAGACTTAATCCTACGGCACCACCTAGTAGACAGGGTAGTGAATTACATGAAATTATTGATAAATCAAGAAAGGAAGGAGATACTGAGGCATGGCAATTCCCAGTAACGTTAGAACCGATGCCACCTGGAGAAGGAGCCCAAGAGGGAGAGCCTCCCACAGTTGAGGCCAGATACAAGTCTTTTTCGATAAAAATGCTAAAAGATATGAAAGAGGGAGTAAAACAGTATGGACCCAACTCCCCTTATATGAGGACATTATTAGATTCCATTGCTCATGGACATAGACTCATTCCTTATGATTGGGAGATTCTGGCAAAATCGTCTCTCTCACCCTCTCAATTTTTACAATTTAAGACTTGGTGGATTGATGGGGTACAAGAACAGGTCCGAAGAAATAGGGCTGCCAATCCTCCAGTTAACATAGATGCAGATCAACTATTAGGAATAGGTCAAAATTGGAGTACTATTAGTCAACAAGCATTAATGCAAAATGAGGCCATTGAGCAAGTTAGAGCTATCTGCCTTAGAGCCTGGGAAAAAATCCAAGACCCAGGAAGTACCTGCCCCTCATTTAATACAGTAAGACAAGGTTCAAAAGAGCCCTATCCTGATTTTGTGGCAAGGCTCCAAGATGTTGCTCAAAAGTCAATTGCCGATGAAAAAGCCCGTAAGGTCATAGTGGAGTTGATGGCATATGAAAACGCCAATCCTGAGTGTCAATCAGCCATTAAGCCATTAAAAGGAAAGGTTCCTGCAGGATCAGATGTAATCTCAGAATATGTAAAAGCCTGTGATGGAATCGGAGGAGCTATGCATAAAGCTATGCTTATGGCTCAAGCAATAA---CAGGAGTTGTTTTAGGAGGACAAGTTAGAACATTTGGAGGAAAATGTTATAATTGTGGTCAAATTGGTCACTTAAAAAAGAATTGCCCAGTCTTAAACAAACAGAATATAACTATTCAAGCAACTAC---AACAGGTAGAGAGCCACCTGACTTATGTCCAAGATGTAAAAAAGGAAAACATTGGGCTAGTCAATGTCGTTCTAAATTTGATAAAAATGGGCAACCATTGTCGGGAAACGAGCAAAGGGGCCAGCCTCAGGCCCCACAACAAACTGGGGCATTCCCAATTCAGCCATTTGTTCCTCAGGGTTTTCAG-GACAACAACCCCCA----CTGTCCCAAGTGTTTCAGGGAATAAGCCAGTTACCACAATACAACAATTGTCCCCCGCCACAAGCGGCAGTGCAGCAGTAGATTTATGTACTATACAAGCAGTCTCTCTGCTTCCAGGGGAGCCCCCACAAAAAATCCCTACAGGGGTATATGGCCCACTGCCTGAGGGGACTGTAGGACTAATCTTGGGAAGATCAAGTCTAAATCTAAAAGGAGTTCAAATTCATACTAGTGTGGTTGATTCAGACTATAAAGGCGAAATTCAATTGGTTATTAGCTCTTCAATTCCTTGGAGTGCCAGTCCAAGAGACAGGATTGCTCAATTATTACTCCTGCCATATATTAA-GGGTGGAAATAGTGAAATAAAAAGAATAGGAGGGCTTGGAAGCACTGATCCAACAGGAAAGGCTGCATATTGGGCAAGTCAGGTCTCAGAGAACAGACCTGTGTGTAAGGCCATTATTCAAGGAAAACAGTTTGAAGGATTGGTAGACACTGGAGCAGATGTCTCTATCATTGCTTTAAATCAGTGGCCAAAAAATTGGCCTAAACAAAAGGCTGTTATAGGACTTGTCGGCATAGGCACAGCCTCAGAAGTGTATCAAAGTATGGAGATTTTACATTGCTTAGGGCCAGATAATCAAGAAAGTACTGTTCAGCCAATGATTACTTCAATTCCTCTTAATCTGTGGGGTCGAGATTTATTACAACAATGGGGTGCGGAAATCACCATGCCCGCTCCATTATATAGCCCCACGAGTCAAAAAATCATGACCAAGAGGGGATATATACCAGGAAAGGGACTAGGGAAAAATGAAGATGGCATTAAAATTCCATTTGAGGCTAAAATAAATCAAAAAAGAGAAGGAATAGGGTATCCTTTTTAGGGGTGGCCACTATAGAGCCTCCGAAACCCATACCATTAACTTGGAAAACAGAAAAACTGGTGTGGGTAAATCAGTGGCCGCTACCAAAACAAAAACTGGAGGCTTTACATTTATTAGCAAATGAACAGTTAGAAAAGGGTCATATTGAGCCTTCGTTCTCACCTTGGAATTCTCCTGTGTTTGTAATTCAGAAGAAATCAGGCAAATGGCGTATGTTAACTGACTTAAGGG---------CTGTAAACGCCGTAATTCAACCCATGGGGCCTCTCCAACCCGGGTTGCCCTCTCCAGCCATGATCCCAAAAGATTGGCCTTTAATTATAATTGATCTAAAGGATTGCTTTTTTACCATCCCTCTGGCAGAGCAGGATTGCGAAAAATTTGCCTTTACTATACCAGCCATAAATAATAAAGAACCAGCCACCAGGTTTCAGTGGAAAGTGTTACCTCAGGGAATGCTTAATAGTCCAACTATTTGTCAGACTTTTGTAGGTCGAGCTCTTCAACCAGTTAGAAAAAAGTTTTCAGACTGTTATATTATTCATTATATTGATGATATTTTATGTGCTGCAGAAACGAAAGATAAATTAATTGACTGTTATACATTTCTGCAAGCAGAGGTTGCCAGTGCTGGACTGGCAATAGCATCTGATAAGATCCAAACCTCTACTCCTTTTCATTATTTAGGGATGCAGATAGAAAATAGAAAAATTAAGCCACAAAAAATAGAAATAAGAAAAGACACATTAAAAACACTAAATGATTTTCAAAAATTACTAGGAGATATTAATTGGATTCAGCCAACTCTAGGCATTCCTACTTATGCCATGTCAAATTTGTTCTCTATCTTAAGAGGAGACTCAGACTTAAATAGTAAAAGAATATTAACCCCAGAGGCAACAAAAGAAATTAAATTAGTGGAAGAAAAAATTCAGTCAGCACAAATAAATAGAATAGATCCCTTAGCCCCACTCCAACTTTTGATTTTTGCCACTGCACATTCTCCAACAGGTATCATTATTCAAAATACTGATCTTGTGGAGTGGTCATTCCTTCCTCACAGTACAGTTAAGACTTTTACACTGTACTTGGATCAAATAGCTACATTAATCGGTCAGACAAGATTACGAATAATAAAATTATGTGGAAATGACCCAGACAAAATAGTTGTCCCTTTAACCAAGGAACAAGTTAGACAAGCCTTTATCAATTCTGGTGCATGGCAGATTGGTCTTGCTAATTTTGTGGGAATTATTGATAATCATTACCCAAAAACAAAGATCTTCCAGTTCTTAAAACTGACTACTTGGATTCTACCTAAAATTACCAGACGTGAACCTTTAGAAAATGCTCTAACAGTATTTACTGATGGTTCCAGCAATGGAAAAGCAGCTTACACAGGGCCGAAAGAACGAGTAATCAAAACTCCATATCAATCAGCTCAAAGAGCAGAGTTGGTTGCAGTCATTACAGTGTTACAAGATTTTGACCAACCTATCAATATTATATCAGATTCTGCATATGTAGTACAGGCTACAAGGGTTGTTGAGACAGCTCTAATTAAATATAGCATGGATGATCAGTTAAACCAGCTATTCAATTTATTACAACAAACTGTAAGAAAAAGAAATTTCCCA------------TTTTATATTACTCATATTCGAGCACACACTAATTTACCAGGGCCTTTGACTAAAGCAAATGAACAAGCTGACTTACTGGTATCATCTGCACTCATAAAAGCACAAGAACTTCATGCTTTGACTCATGTAAATGCAGCAGGATTAAAAAACAAATTTGATGTCACATGGAAACAGGCAAAAGATATTGTACAACATTGCACCCAGTGTCAAGTCTTACACCTGCCCACTCAAGAGGCAGGAGTTAATCCCAGAGGTCTGTGTCCTAATGCATTATGGCAAATGGATGTCACGCATGTACCTTCATTTGGAAGATTATCATATGTTCATGTAACAGTTGATACTTATTCACATTTCATATGGGCAACTTGCCAAACAGGAGAAAGTACTTCCCATGTTAAAAAACATTTATTGTCTTGTTTTGCTGTAATGGGAGTTCCAGAAAAAATCAAAACTGACAATGGACCAGGATATTGTAGTAAAGCTTTCCAAAAATTCTTAAGTCAGTGGAAAATTTCACATACAACAGGAATTCCTTATAATTCCCAAGGACAGGCCATAGTTGAAAGAACTAATAGAACACTCAAAACTCAATTAGTTAAACAAAAAGAAGGGGGAGACAGTAAGGAGTGTACCACTCCTCAGATGCAACTTAATCTAGCACTCTATACTTTAAATTTTTTAAACATTTATAGAAATCAGACTACTACTTCTGCAGAACAACATCTTACTGGTAAAAAGAACAGCCCACATGAAGGAAAACTAATTTGGTGGAAAGATAATAAAAATAAGACATGGGAAATAGGGAAGGTGATAACGTGGGGGAGAGGTTTTGCTTGTGTTTCACCAGGAGAAAATCAGCTTCCTGTTTGGATACCCACTAGACATTTGAAGTTCTACAATGAACCCATCAGAGATGCAAAGAAAAGCACCTCCGCGGAGACGGAGACACCGCAATCGAGCACCGTTGACTCACAAGATGAACAAAATGGTGACGTCAGAAGAACAGATGAAGTTGCCATCCACCAAGAAGGCAGAGCCGCCGACTTGGGCACAACTAAAGAAGCTGACGCAGTTAGCTACAAAATATCTAGAGAACACAAAGGTGACACAAACCCCAGAGAGTATGCTGCTTGCAGCCTTGATGATTGTATCAATGGTGGTAAGTCTCCCTATGCCTGCAGGAGCAGCTGTAGCTAACTATACCAACTGGGCCTATG-TGCCTTTCCCGCCCTTAATTCGGGCAGTCACATGGATGGATAATCCTATAGAAGTATATGTTAATGATAGTGTATGGGTACCTGGCCCCATAGATGATCGCTGCCCTGCCAAACCTGAGGAAGAAGGGATGATGATAAATATTTCCATTGGGTATCGTTATCCTCCTATTTGCCTAGGGAGAGCACCAGGATGTTTAATGCCTGCAGTCCAAAATTGGTTGGTAGAAGTACCTACTGTCAGTCCCATCAGTAGATTCACTTATCACATGGTAAGCGGGATGTCACTCAGGCCACGGGTAAATTATTTACAAGACTTTTCTTATCAAAGATCATTAAAATTTAGACCTAAAGGGAAACCTTGCCCCAAGGAAATTCCCAAAGAATCAAAAAATACAGAAGTTTTAGTTTGGGAAGAATGTGTGGCCAATAGTGCGGTGATA-TTACAAAACAATGAATTTGGAACTATTATAGATTGGGCACCTCGAGGTCAATTCTACCACAATTGCTCAGGACAAACTCAGTCGTGTCCAA-GTGCACAAGTGAGTCCAGCTGTTGATAGCGACTTAACAGAAAGTTTAGACAAACATAAGCATAAAAAATTGCAGTCTTTCTACCCTTGGGAATGGGGAGAAAAAAGAATCTCTACCCCAAGACCAAAAATAGTAAGTCCTGTTTCTGGTCCTGAACATCCAGAATTATGGAGGCTTACTGTGGCCTCACACCACATTAGAATTTGGTCTGGAAATCAAACTTTAGAAACAAGAGATCGTAAGCCATTTTATACTGTCGACCTAAATTCCAGTCTAACACTTCCTTTACAAAGTTGCGTAAAGCCCCCTTATATGCTAGTTGTAGGAAATATAGTTATTAAACCAGACTCCCAGACTATAACCTGTGAAAATTGTAGATTGCTTACTTGCATTGATTCAACTTTTAATTGGCAACACCGTATTCTGCTGGTGAGAGCAAGAGAGGGCGTGTGGATCCCTGTGTCCATGGACCGACCATGGGAGGCCTCACCATCCGTCCATATTTTGACTGAAGTATTAAAAGGTGTTTTAAATAGATCCAAAAGATTCATTTTTACTTTAATTGCAGTGATTATGGGATTAATTGCAGTCACAGCTACGGCTGCTGTAGCAGGAGTTGCATTGCACTCTTCTGTTCAGTCAGTAAACTTTGTTAATGATGGGCAAAAGAATTCTACAAGATTGTGGAATTCACAATCTAGTATTGATCAAAAATTGGCAAATCAAATTAAT-GATCTTAGA--CAAACTGTCATTTGGATGGGAGACAGACTCATGAGCTTAGAACATCGTTTCCAGTTACAGTGTGACTGGAATACGTCAGATTTTTGTATTACACCCCAAATTTATAATGACTCTGAGCATCACTGGGACATGGTTAGACGCCATCTACAGGGAAGAGAAGATAATCTCACTTTAGACATTTCCAAA-TTAAAAGAACAAATTTTCGAAGCATCAAAAGCCCATTTAAATTTGGTGCCAGGAACTGAGGCAATTGCAGGAGTTGCTGATGGCCTCGCAAATCTTAACCCTGTCACTTGGGTTAAGACCATTGGAAGTACTACAATTATAAATCTCATATTAATCCTTGTGTGCCTGTTTTGTCTGTTGTTAGTCTGCAGGTGTACTCAACAGCTCCGAAGAGACAGCGACCATCGAGAACGGGCCATGATGACGATGGCGGTTTTGTCGAAAAGAAAAGGGGGAAATGTGGGGAAAAGCAAGAGAGATCAGATTGTTACTGTGTCTGTGTAGAAAGAAGTAGACATGGGAGACTCCATTTTGTTATGTGCTAAGAAAAATTCTTC---------------------------TGCCTTGAGATTCTGTTAATCTATGACCTTACCCCCAACCCCGTGCTCTCTGAAACGTGTGCTGTGTCAACTCAGGGTTGAATG---GATTAAGGGCGGTGCAGGATGTGCTTTGT-TAAACAGATGCTTGAAGGCAGCATGCTCCTTAAGAGTCATCACCACTCCCTAATCTCAAGTACCCAGGGACACAAAAACTGCGGAAGGCCGCAGGGACCTCTGCCTAGGAAAGCCAGGTATTGTCCAAGGTTTCTCCCCATGTGATAGTCTGAAATATGGCCTCGTGGGAAGGGAAAGACCTGACCGTCCCCCAGCCCGACACCCGTAAAGGGTCTGTGCTGAGGAGGATTAGTAAAAGAGGAAGGAATGCCTCTTGCAGTTGAGACAAGAGGAAGGCATCTGTCTCCTGCCTGTCCCTGGGCAATGGAATGTCTCGGTATAAAACCTGATTGTATGCTCCATCTACTGAGATAGGGAAAAACCGCCTTAGGGCTGGAGGTGGGACCTGCGGGCAGCAATACTGCTTTGTAAAGCACTGAGATGTTTATGTGTATGCATATCCAAAAGCACAGCACTTAATCCTTTACATTGTCTATGATGCAAAGACCTTTGTTCACGTGTTTGTCTGCTGACCCTCTCCCCACAATTGTCTTGTGACCCTGACACATCCCCCTCTTTGAGAAACACCCACAGATGATCAATAAATACTAAGGGAACTCAGAGGCTGGCGGGATCCTCCAT-ATGCTGAATGCTGGTTCCCCGGGTCCCCTTATTTCTTTCTCTATACTTTGTCTCTGTGTCTTTTTCTTTTCCAAATCTCTCGTCCCACCTTACGAGAAACACCCACAGGTGGGTAGGGGCAACCCACCCCTACA
>6q14.1
TGTGGGGAAAAGCAAGAGAGATCAGATTGTTACTGTGTCTGTGTAGAAAGAAGTAGACATAGGAGACTCCATTTTGTTATGTACTAAGAAAAATTCTTCTGCCTTGAGATTCTGT--------GACCTTACCCCCAACCCCGTGCTCTCTGAAATGTGTGCTGTGTCAACTCAGAGTTAAATGGATTAAGGGCGGTGCAGGATGTGCTTTGTTAAACAGATGCTTGAAGGCAGCATGCTCCTTAAGAGTCATCACCACTCCCTAATCTCAAGTACCCAGGGACACAAAAACTGCGGAAGGCC-CAGGGACCTCTGCCTAGGAAAGCCAGGTATTGTCCAAGGTTTCTCCCCATGTGATAGTCTGAAATATGGCCTCGTGGGAAGGGAAAGACCTGACCGTCCCCCAGCCTGACACCCGTAAAGGGTCTGTGCTGAGGAGGATTAGTAAAAGAGGAAGGAATGCCTCTTGCAGTTGAGACAAGAGGAAGGCATCTGTCTCCTGCCTGTCCCTGGGCAATGGAATGTCTCGGTATAAAACCCGATTGTATGCTCCATCTACTGAGATAGGGAAAAACCGCCTTAGGGCTGGAGGTGGGACCTGCGGGCAGCAATACTGCTTTGTAAAGCACTGAGATGTTTATGTGTATGCATATCTAAAAGCACAGCACTTAATCCTTTACATTGTCTATGATGCCAAGACCTTTGTTCACATGTTTGTCTGCTGACCCTCTCCCCACAATTGTCTTGTGACCCTGACACATCCCCCTCTTTGAGAAACACCCACAGATGATCAATAAATACGAAGGGAACTCAGAGGCTGGCGGGATCCTCCAT-ATGCTGAACGCTGGTTCCCCGGGTCCCCTTATTTCTTTCTCTATACTTTGTCTCTGTGTCTTTTTCTTTTCCAAATCTCTCGTCCCACCTTACGAGAAACACCCACAGGTGTGTAGGGGCAACCCACCCCTACATCTGGTGCCCAACGTGGAGGCTTTTCTCTAGGGTGAAGGTACGCTCGAGCGTGGT--------------------------------------CATTGAGGACAAGTCGACGAGAGATCCCGAGTACGTCTACAGTCAGCCTTACGGTAAGCTTGTGCGCTCGGAAGAAGCTAGGGTGATAATGGGGCAAACTAAAAGTAAAATTAAAAGTAAATATGCCTCTTATCTCAGCTTTATTAAAATTCTTTTAAAAAGAGGGGGAGTTAAAGTATCTACAAAAAATCTAATCAAGCTATTTCAAATAATAGAACAATTTTGCCCATGGTTTCCAGAACAAGGAACTTTAGATCTAAAAGATTGGAAAAGAATTGGTAAGGAACTAAAACAAGCAGGTAGGAAGGGTAATATCATTCCACTTACAGTATGGAATGATTGGGCCATTATTAAAGCAGCTTTAGAACCATTTCAAACAGAAGAAGATAGTATTTCAGTTTCTGATGCCCCTGGAAGCGGTATAATAGATTGTAATGAAAAGACAAGGAAAAAATCCCAGAAAGAAACCGAAAGTTTACATTGCGAATATGTAGCAGAGCCGGTAATGGCTCAGTCAACGCAAAATGTTGACTATAATCAATTACAGGAGGTGATATATCCTGAAACGTTAAAATTAGAAGGAAAAGGTCCAGAATTAGTGGGGCCATCAGAGTCTAAACCACGAGGCACAAGTCCTCTTCCAGCAGGTCAGGTGCCTGTAACATTACAACCTCAAAAGCAGGTTAAAGAAAATAAGACCCAACCGCCAGTAGCCTATCAATACTGGCCTCCGGCTGAACTTCAGTATCGGCCACCCCCAGAAAGTCAGTATGGATATCCAGGAATGCCCCCAGCACCACAGGGCAGGGCGCCATACCCTCAGCCGCCCACTAGGAGACTTAATCCTACGGCACCACCTAGTAGACAGGGTAGTGAATTACATGAAATTATTGATAAATCAAGAAAGGAAGGAGATACTGAGGCATGGCAATTCCCAGTAACGTTAGAACCGATGCCACCTGGAGAAGGAGCCCAAGAGGGAGAGCCTCCCACAGTTGAGGCCAGATACAAGTCTTTTTCGATAAAAATACTAAAAGATATGAAAGAGGGAGTAAAACAGTATGGACCCAACTCCCCTTATATGAGGACATTATTAGATTCCATTGCTCATGGACATAGACTCATTCCTTATGATTGGGAGATTCTGGCAAAATCGTCTCTCTCACCCTCTCAATTTTTACAATTTAAGACTTGGTGGATTGATGGGGTACAAGAACAGGTCCGAAGAAATAGGGCTGCCAATCCTCCAGTTAACATAGATGCAGATCAACTATTAGGAATAGGTCAAAATTGGAGTACTATTAGTCAACAAGCATTAATGCAAAATGAGGCCATTGAGCAAGTTAGAGCTATCTGCCTTAGAGCCTGGGAAAAAATCCAAGACCCAGGAAGTACCTGCCCCTCATTTAATACAGTAAGACAAGGTTCAAAAGAGCCCTATCCTGATTTTGTGGCAAGGCTCCAAGATGTTGCTCAAAAGTCAATTGCCGATGAAAAAGCCCGTAAGGTCATAGTGGAGTTGATGGCATATGAAAACGCCAATCCTGAGTGTCAATCAGCCATTAAGCCATTAAAAGGAAAGGTTCCTGCAGGATCAGATGTAATCTCAGAATATGTAAAAGCCTGTGATGGAATCGGAGGAGCTATGCATAAAGCTATGCTTATGGCTCAAGCAATAA---CAGGAGTTGTTTTAGGAGGACAAGTTAGAACATTTGGAGGAAAATGTTATAATTGTGGTCAAATTGGTCACTTAAAAAAGAATTGCCCAGTCTTAAACAAACAGAATATAACTATTCAAGCAACTAC---AACAGGTAGAGAGCCACCTGACTTATGTCCAAGATGTAAAAAAGGAAAACATTGGGCTAGTCAATGTCGTTCTAAATTTGATAAAAATGGGCAACCATTGTCGGGAAACGAGCAAAGGGGCCAGCCTCAGGCCCCACAACAAACTGGGGCATTCCCAATTCAGCCATTTGTTCCTCAGGGTTTTCAGGGACAACAACCCCCA----CTGTCCCAAGTGTTTCAGGGAATAAGCCAGTTACCACAATACAACAATTGTCCCCCGCCACAAGTGGCAGTGCAGCAGTAGATTTATGTACTATACAAGCAGTCTCTCTGCTTCCAGGGGAGCCCCCACAAAAAATCCCTACAGGGGTATATGGCCCCCTGCCTGAGGGGACTGTAGGACTAATCTTGGGAAGATCAAGTCTAAATCTAAAAGGAGTTCAAATTCATACTAGTGTGGTTGATTCAGACTATAAAGGCGAAATTCAGTTGGTTATTAGCTCTTCAGTTCCTTGGAGTGCCAGTCCAGGAGACAGGATTGCTCAATTATTACTCCTGCCATATATTAA-GGGTGGAAATAGTGAAATAAAAAGAATAGGAGGGCTTGGAAGCACTGATCCAACAGGAAAGGCTGCATATTGGGCAAGTCAGGTCTCAGAGAACAGACCTGTGTGTAAGGCCATTATTCAAGGAAAACAGTTTGAAGGGTTGGTAGACACTGGAGCAGATGTCTCTATCATTGCTTTAAATCAGTGGCCAAAAAATTGGCCTAAACAAAAGGCTGTTACAGGACTTGTCGGCATAGGCACAGCCTCAGAAGTGTATCAAAGTATGGAGATTTTACATTGCTTAGGGCCAGATAATCAAGAAAGTACTGTTCAGCCAATGATTACTTCAATTCCTCTTAATCTGTGGGGTCGAGATTTATTACAACAATGGGGTGCGGAAATCACCATGCCCGCTCCATTATATAGCCCCACGAGTCAAAAAATCATGACCAAGAGGGGATATATACCAGGAAAGGGACTAGGGAAAAATGAAGATGGCATTAAAATTCCATTTGAGGCTAAAATAAATCAAAAAAGAGAAGGAATAGGGTATCCTTTTTAGGGGCGGCCACTATAGAGCCTCCTAAACCCATACCATTAACTTGGAAAACAGAAAAACCGGTGTGGGTAAATCAGTGGCCGCTACCAAAACAAAAACTGGAGGCTTTACATTTATTAGCAAATGAACAGTTAGAAAAGGGTCATATTGAGCCTTCGTTCTCACCTTGGAATTCTCCTGTGTTTGTAATTCAGAAGAAATCAGGCAAATGGCGTATGTTAACTGACTTAAGGG---------CTGTAAACGCCGTAATTCAACCCATGGGGCCTCTCCAACCCGGGTTGCCCTCTCCGGCCATGATCCCAAAAGATTGGCCTTTAATTATAATTGATCTAAAGGATTGCTTTTTTACCATCCCTCTGGCAGAGCAGGATTGTGAAAAATTTGCCTTTACTATACCAGCCATAAATAATAAAGAACCAGCCACCAGGTTTCAGTGGAAAGTGTTACCTCAGGGAATGCTTAATAGTCCAACTATTTGTCAGACTTTTGTAGGTCGAGCTCTTCAACCAGTTA-----AAGTTTTCAGACTGTTATATTATTCATTATATTGATGATATTTTATGTGCTGCAGAAACGAAAGATAAATTAATTGACTGTTATACATTTCTGCAAGCAGAGGTTGCCAATGCTGGACTGGCAATAGCATCTGATAAGATCCAAACCTCTACTCCTTTTCATTATTTAGGGATGCAGATAGAAAATAGAAAAATTAAGCCACAAAAAATAGAAATAAGAAAAGACACATTAAAAACACTAAATGATTTTCAAAAATTACTAGGAGATATTAATTGGATTTGGCCAACTCTAGGCATTCCTACTTATGCCATGTCAAATTTGTTCTCTATCTTAAGAGGAGACTCAGACTTAAATAGTAAAAGAATGTTAACCCCAGAGGCAACAAAAGAAATTAAATTAGTGGAAGAAAAAATTCAGTCAGCGCAAATAAATAGAATAGATCCCTTAGCCCCACTCCAACTTTTGATTTTTGCCACTGCACATTCTCCAACAGGCATCATTATTCAAAATACTGATCTTGTGGAGTGGTCATTCCTTCCTCACAGTACAGTTAAGACTTTTACACTGTACTTGGATCAAATAGCTACATTAATCGGTCAGACAAGATTACGAATAATAAAATTATGTGGAAATGACCCAGACAAAATAGTTGTCCCTTTAACCAAGGAACAAGTTAGACAAGCCTTTATCAATTCTGGTGCATGGAAGATTGGTCTTGCTAATTTTGTGGGAATTATTGATAATCATTACCCAAAAACAAAGATCTTCCAGTTCTTAAAATTGACTACTTGGATTCTACCTAAAATTACCAGACGTGAACCTTTAGAAAATGCTCTAACAGTATTTACTGATGGTTCCAGCAATGGAAAAGCAGCTTACACAGGGCCGAAAGAACGAGTAATCAAAACTCCATATCAATCGGCTCAAAGAGCAGAGTTGGTTGCAGTCATTACAGTGTTACAAGATTTTGACCAACCTATCAATATTATATCAGATTCTGCATATGTAGTACAGGCTACAAGGGATGTTGAGACAGCTCTAATTAAATATAGCATGGATGATCAGTTAAACCAGCTATTCAATTTATTACAACAAACTGTAAGAAAAAGAAATTTCCCA------------TTTTATATTACTCATATTCGAGCACACACTAATTTACCAGGGCCTTTGACTAAAGCAAATGAACAAGCTGACTTACTGGTATCATCTGCACTCATAAAAGCACAAGAACTTCATGCTTTGACTCATGTAAATGCAGCAGGATTAAAAAACAAATTTGATGTCACATGGAAACAGGCAAAAGATATTGTACAACATTGCACCCAGTGTCAAGTCTTACACCTGCCCACTCAAGAGGCAGGAGTTAATCCCAGAGGTCTG--------------------------TGTCACGCATGTACCTTCATTTGGAAGATTATCATATGTTCATGTAACAGTTGATACTTATTCACATTTCATATGGGCAACTTGCCAAACAGGAGAAAGTACTTCCCATGTTAAAAAACATTTATTGTCTTGTTTTGCTGTAATGGGAGTTCCAGAAAAAATCAAAACTGACAATGGACCAGGATATTGTAGTAAAGCTTTCCAAAAATTCTTAAGTCAGTGGAAAATTTCACATACAACAGGAATTCCTTATAATTCCCAAGGACAGGCCATAGTTGAAAGAACTAATAGAACACTCAAAACTCAATTAGTTAAACAAAAAGAAGGGGGAGACAGTAAGGAGTGTACCACTCCTCAGATGCAACTTAATCTAGCACTCTATACTTTAAATTTTTTAAACATTTATAGAAATCAGACTACTACTTCTGCAGAACAACATCTTACTGGTAAAAAGAACAGCCCACATGAAGGAAAACTAATTTGGTGGAAAGATAATAAAAATAAGACATGGGAAATAGGGAAGGTGATAACGTGGGGGAGAGGTTTTGCTTGTGTTTCACCAGGAGAAAATCAGCTTCCTGTTTGGATACCCACTAGACCTTTGAAGTTCTACAATGAACCCATCAGAGATGCAAAGAAAAGCACCTCCGCGGAGACGGAGACACCGCAATCGAGCACCGTTGACTCACAAGATGAACAAAATGGTGACGTCAGAAGAACAGATGAAGTTGCCATCCACCAAGAAGGCAGAGCCGCCGACTTGGGCACAACTAAAGAAGCTGACGCAGTTAGCTACAAAATATCTAGAGAACACAAAGGTGACACAAACCCCAGAGAGTATGCTGCTTGCAGCCTTGATGATTGTATCAATGGTGGTAAGTCTCCCTATGCCTGCAGGAGCAGCTGCAGCTAACTATACCAACTGGGCCTATG-TGCCTTTCCCGCCCTTAATTCGGGCAGTCACATGGATGGATAATCCTATAGAAGTATATGTTAATGATAGTGTATGGGTACCTGGCCCCATAGATGATCGCTGCCCTGCCAAACCTGAGGAAGAAGGGATGATGATAAATATTTCCATTGGGTATCGTTATCC---TATTTGCCTAGGGAGAGCACCAGGATGTTTAATGCCTGCAGTCCAAAATTGGTTGGTAGAAGTACCTATTGTCAGTCCCATCTGTAGATTCACTTATCACATGGTAAGCGGGATGTCACTCAGGCCACGGGTAAATTATTTACAAGACTTTTCTTATCAAAGATCACTAAAATTTAGACCTAAAGGGAAACCTTGCCCCAAGGAAATTCCCAAAGAATCAAAAAATACAGAAGTTTTAGTTTGGGAAGAATGTGTGGCCAATAGTGCGGTGATA-TTACAAAACAATGAATTTGGAACTATTATAGATTGGACACCTCAAGGTCAATTCTACCACAATTGCTCAGGACAAACTCAGTCGTGTCCAA-GTGCACAAGTGAGTCCAGCTGTTGATAGCGACTTAACAGAAAGTTTAGACAAACATAAGCATAAAAAATTGCAGTCTTTCTACCCTTGGGAATGGGGAGAAAAAGGAATCTCTACCCCAAGACCAAAAATAATAAGTCCTGTTTCTGGTCCTGAACATCCAGAATTATGGAGGCTTACTGTGGCCTCACACCACATTAGAATTTGGTCTGGAAATCAAACTTTAGAAACAAGAGATCGTAAGCCATTTTATACTGTCGACCTAAATTCCAGTCTAACACTTCCTTTACAAAGTTGCGTAAAGCCCCCTTATATGCTAGTTGTAGGAAATATAGTTATTAAACCAGACTCCCAGACTATAACCTGTGAAAATTGTAGATTGCTTACTTGCATTGATTCAACTTTTAATTGGCAACACCGTATTCTGCTGGTGAGAGCAAGAGAGGGCGTGTGGATCCCTGTGTCCATGGACCGACCATGGGAGGCCTCACCATCCATCCATATTTTGACTGAAGTATTAAAAGGTGTTTTAAATAGATCCAAAAGATTCATTTTTACTTTAATTGCAGTGATTATGGGATTAATTGCAGTCACAGCTACGGCTGCTGTAGCAGGAGTTGCATTGCACTCTTCTGTTCAGTCAGTAAACTTTGTTAATGATGGGCAAAAAAATTCTACAAGATTGTGGAATTCACAATCTAGTATTGATCAAAAATTGGCAACTCATGAGCTTAGAACATCGTTTCCAGTTACAATGTGACTGGAATACGTAATCA--AATTAATGATCTTAGA-CAAACTGTCATTTGGATGGGAGACAGCAGATTTTTGTATTACACCCCAAATTTATAATGAGTCTGAGCATCACTGGGACATGGTTAGACGCCATCTACAGGGAAGAGAAGATAATCTCACTTTAGACATTTCCAAA-TTAAAAGAACAAATTTTCGAAGCATCAAAAGCCCATTTAAATTTGGTGCCAGGAACTGAGGCAATTGCAGGAGTTGCTGATGGCCTCGCAAATCTTAACCCTGTCACTTGGGTTAAGACCATTGGAAGTACTACGATTATAAATCTCATATTAATCCTTGTGTGCCTGTTTTGTCTGTTGTTAGTCTGCAGGTGTACCCAACAGCTCCGAAGAGACAGCGACCATCGAGAACGGGCCATGATGACGATGGCGGTTTTGTCGAAAAGAAAAGGGGGAAATGTGGGGAAAAGCAAGAGAGATCAGATTGTTACTGTGTCTGTGTAGAAAGAAGTAGACATAGGAGACTCCATTTTGTTATGTACTAAGAAAAATTCTTC---------------------------TGCCTTGAGATTCTGT--------GACCTTACCCCCAACCCCGTGCTCTCTGAAATGTGTGCTGTGTCAACTCAGAGTTAAATG---GATTAAGGGCGGTGCAGGATGTGCTTTGT-TAAACAGATGCTTGAAGGCAGCATGCTCCTTAAGAGTCATCACCACTCCCTAATCTCAAGTACCCAGGGACACAAAAACTGCGGAAGGCCGCAGGGACCTCTGCCTAGGAAAGCCAGGTATTGTCCAAGGTTTCTCCCCATGTGATAGTCTGAAATATGGCCTCGTGGGAAGGGAAAGACCTGACCGTCCCCCAGCCCGACACCCGTAAAGGGTCTGTGCTGAGGAGGATTAGTAAAAGAGGAAGGAATGCCTCTTGCAGTTGAGACAAGAGGAAGGCATCTGTCTCCTGCCTGTCCCTGGGCAATGGAATGTCTCGGTATAAAACCTGATTGTATGCTCCATCTACTGAGATAGGGAAAAACCGCCTTAGGGCTGGAGGTGGGACCTGCGGGCAGCAATACTGCTTTGTAAAGCACTGAGATGTTTATGTGTATGCATATCTAAAAGCACAGCACTTAATCCTTTACATTGTCTATGATGCCAAGACCTTTGTTCACGTGTTTGTCTGCTGACCCTCTCCCCACAATTGTCTTGTGACCCTGACACATCCCCCTCTTTGAGAAACACCCACAGATGATCAATAAATACGAAGGGAACTCAGAGGCTGGCGGGATCCTCCAT-ATGCTGAACGCTGGTTCCCCGGGTCCCCTTATTTCTTTCTCTATACTTTGTCTCTGTGTCTTTTTCTTTTCCAAATCTCTCGTCCCACCTTACGAGAAACACCCACAGGTGTGTAGGGGCAACCCACCCCTACA
>19q11
---------------------------------------------------------------------------------------------------------------------------------------------------------------------------------------------------------------------------------------------------------------------------------------------------------------------------------------------------------------------------------------------------------------------------------------------------------------------------------------------------------------------------------------------------------------------------------------------------------------------------------------------------------------------------------------------------------------------------------------------------------------------------------------------------------------------------------------------------------------------------------------------------------------------------------------------------------------------------------------------------------TCTGGTGCCCAACGTGGAGGCTTTTCTCTAGGGTGAAGGTACGCTCGAGCGTGGT--------------------------------------CATTGAGGACAAGTCGACGAGAGATCCTGAGTACGTCTACAGTCAGCCTTACAGTAAGCTTGTGCGCTCAGAAGAAGCTAGGGTGATAATGGGGCAAACTAAAAGTAAAATTAAAAGTAAATATGCCTCTTATCTCAGCTTTATTAAAATTCTTCTAAAAAGAGGGGGAGTTAAAGTATCTACAAAAAATCTAATCAAGCTATTTCAAATAATAGAACAATTTTGCCCATGGTTTCCAGAACAAGGAACTTTAGATCTAAAAGATTGGAAAAGAATTGGTAAGGAACTAAAACAAGCAGGTAGGAAGGGTAATATCATTCCACTTACAGTATGGAATGATTGGGCCATTATTAAAGCAGCTTTAGAACCATTTCAAACAGAAGAAGATAGCGTTTCAGTTTCTGATGCCCCTGGAAGCTGTATAATAGATTGTAATGAAAACACAAGGAAAAAATCCCAGAAAGAAACGGAAAGTTTACATTGCGAATATGTAGCAGAGCCGGTAATGGCTCAGTCAACGCAAAATGTTGACTATAATCAATTACAGGAGGTGATATATCCTGAAACGTTAAAATTAGAAGGAAAAGTTCCAGAATTAGTGGGGCCATCAGAGTCTAAACCACGAGGCACAAGTCGTCTTCCAGCAGGTCAGGTGCCCGTAACATTACAACCTCAAACGCAGGTTAAAGAAAATAAGACCCAACCGCCAGTAGCCTATCAATACTGGCCGCCGGCTGAACTTCAGTATCGGCCACCCCTAGAAAGTCAGTATGGATATCCAGGAATGCCCCCAGCACCACAGGGCAGGGCGCCATACCCTCAGCCGCCCACTAGGAGACTTAATCCTACGGCACCACCTAGTAGACGGGGTAGTGAATTACATGAAATTATTGATAAATCAAGAAAGGAAGGAGATACTGAGGCATGGCAATTCCCAGTAACGTTAGAACCGATGCCACCTGGAGAAGGAGCCCAAGAGGGAGAGCCTCCCACAGTTGAGGCCAGATACAAGTCTTTTTCGATAAAAATGCTAAAAGATATGAAAGAGGGAGTAAAACAGTATGGACCCAACTCCCCTTATATGAGGACATTATTAGATTCCATTGCTCATGGACATAGACTCATTCCTTATGATTGGGAGATTCTGGCAAAATCGTCTCTCTCACCCTCTCAATTTTTACAATTTAAGACTTGGTGGATTGATGGGGTACAAGAACAGGTCCGAAGAAATAGGGCTGCCAATCCTCCAGTTAACATAGATGCAGATCAACTATTAGGAATAGGTCAAAATTGGAGTACTATTAGTCAACAAGCATTAATGCAAAATGAGGCCATTGAGCAAGT-AGAGCTATCTGCCTTAGAGCCTGGGAAAAAA-CCAAGACCCAGGAAGTACCTGCCCCTCATTTAATACAGTAAGACAAGGTTCAAAAGAGCCCTATCCTGATTTTGTGGCAAGGCTCCAAGATGTTGCTCAAAAGTCAATTGCCATTGAAAAAGCCCGTAAGGTCATAGTGGAGTTGATGGCATATGAAAACCCCAATCCTGAGTGTCAATCAGCCATTAAGCCATTAAAAGGAAAGGTTCCTGCAGGATCAGATGTAATCTCAGAATATGTAAAAGCCTGTGATGGAATGGGAGGAGCTATGCATAAAGCTATGCTTATGGCTCAAGCAATAA---CAGGAGTTGTTTTAGGAGGACAAGTCAGAACATTTGGAGGAAAATGTTACAATTGTGGTCAAATTGGTCACTTAAAAAAGAATTGCCCAGTCTTAAACAAACAGAATATAACTATTCAAGCAACTAC---AACAGGTAGAGAGCCACCTGACTTATGTCCAAGATGTAAAAAAGGAAAACATTGGGCTAGTCAATGTCGTTCTAAATTTGATAAAAATGGGCAACCATTGTCGGGAAACGAGCAAAGGGGCCAGCCTCAGGCCCCACAACAAACTGGGGCATTCCCAATTCAGCCATTTGTTCCTCATGGTTTTCAGGGACAACAACCCCCA----CTGTCCCAAGTGTTTCAGGGAATAAGCCAGTTACCACAATACAACAATTGTCCCCCGCCACAAGCGGCAGTGCAGCAGTAGATTTATGTACTATACAAGCAGTCTCTCTGCTTCCAGGGGAGCCCCCACAAAAAATCCCCACAGGGGTATATGGCCCCCTGCCTGAGGGGACTGTAGGACTAATCTTGGGAAGATCAAGTCTAAATCTAAAAGGAGTTCAAATTCATACTGGTGTGGTTGATTCAGGCTATAAAGGCGAAATTCAGTTGGTTATTAGCTCTTCAATTCCTTGGAGTGCCAGTCCAGGAGACAGGATTGCTCAATTATTACTCCTGCCATATATTAAAGGGTGGAAATAGTGAAATAAAAAGAATAGGAGGGCTTGGAAGCACTGATCCAACAGGAAAGGCTGCATATTGGGCAAGTCAGGTCTCAGAGAACAGACCTGTGTGTAAGGCCATTATTCAAGGAAAACAGTTTGAAGGGTTGGTAGACACTGGAGCAGATGTCTCTATCATTGCTTTAAATCAGTGGCCAAAAAATTGGCCTAAACAAAAGGCTGTTACAGGACTTGTCGGCATAGGCACAGCCTCAGAAGTGTATCAAAGTACTGAGATTTTACATTGCTTAGGGCCAGATAATCAAGAAAGTACTGTTCAGCCAATGATTACTTCAATTCCTCTTAATCTGTGGGGTCGAGATTTATTACAACAATGGGGTGCGGAAATCACCATGCCTGCTCCATTATATAGCCCCACGAGTCAAAAAATCATGACCAAGATGGGATATATACCAGGAAAGGGACTAGGGAAAAATGAAGATGGCATTAAAATTCCAGTTGAGGCTAAAATAAATCAAAAAAGAGAAGGAATAGGGTATCCTTTTTAGGGGTGGCCACTGTAGAGCCTCCTAAACCCATACCATTAACTTGGAAAACAGAAAAACCAGTGTGGGTAAATCAGTGGCCGCTACCAAAACAAAAACTGGAGGCTTTACATTTATTAGCAAATGAACAGTTAGAAAAGGGTCATATTGAGCCTTCATTCTCACCTTGGAATTCTCCTGTGTTTGTAATTCAGAAGAAATCAGGCAAATGGCGTATGTTAACTGACTTAAGGGCCGTAAATGCCGTAAACGCCGTAATTCAACCCATGGGGCCTCTCCAACCCGGGTTGCCCTCTCTGGCCATGATCCCAAAAGATTGGCCTTTAATTATAATTGATCTAAAGGATTGCTTTTTTACCATCCCTCTGGCAGAGCAGGATTGTGAAAAATTTGCCTTTACTATACCAGCCATAAATAATAAAGAGCCAGCCACCAGGTTTCAGTGGAAAGTGTTACCTCAGGGAATGCTTAATAGTCCAACTATTTGTCAGACTTTTGTAGGTCGAGCTCTTCAACCAGTTAGAGAAAAGTTTTCAGACTGTTATATCATTCATTATATTGATGATATTTTATGTGCTGCAGAAACGAAAGATAAATTAATTGACTGTTATACATTTCTGCAAGCAGAGGTTGCCAACGCAGGACTGGCAATAGCATCTGATAAGATCCAAACCTCTACTCCTTTTCATTATTTAGGGATGCAGATAGAAAATAGAAAAATTAAGCCACCAAAAATAGAAATAAGAAAAGACACATTAAAAACACTAAATGATTTTCAAAAATTGCTGGGAGATATTAATTGGATTCGGCCAACTCTAGGCATTCCTACTTATGCCATGTCAAATTTGTTCTCTATCTTAAGAGGAGACTCAGACTTAAATAGTAAAAGAATGTTAACCCCAGAGGCAACAAAAGAAATTAAATTAGTGGAAGAAAAAATTCAGTCAGCGCAAATAAATAGAATAGATCCCTTAGCCACACTCCAACTTTTGATTTTTGCCACTGCACATTCTCCAACAGGCATCATTATTCAAAATACTGATCTTGTGGAGTGGTCATTCCTTCCTCACAGTACAGTTAAGACTTTTACATTGTACTTGGATCAAATGGCTACATTAATTGGTCAGACAAGATTACGAATAATAAAATTATGTGGAAATGACCCAGACAAAATAGTTGTCCCTTTAACCAAGGAACAAGTTAGACAAGCCTTTATCAATTCTGGTGCATGGCAGATTGGTCTTGCTAATTTTGTGGGAATTATTGATAATCATTACCCAAAAACAAAGATCTTCCAGTTCTTAAAAATGACTACTTGGATTCTACCTAAAATTACCAGACGTGAACCTTTAGAAAATGCTCTAACAGTATTTACTGATGGTTCCAGCAATGGAAAAGCAGCTTACACAGGGCCGAAAGAACGAGTAATCAAAACTCAATATCAATCGGCTCAAAGAGCAGAATTGGTTGCAGTCATTACAGTGTTGCAAGATTTTGACCAACCTATCAATATTATATCAGATTCTGCATATGTAGTACAAGCTACAAGGGATGTTGAGACAGCTCTAATTAAATATAGCATGGATGATCAGTTAAACCAGCTATTCAATTTATTACAACAAACTGTAAGAAAAAGAAATTTTCCAAGAAATTTTCCATTTTATATTACTCATATTCGAGCACACACTAATTTACCAGGGCCTTTGACTAAAGCAAATGAACAAGCTGACTTACTGGTATCATCTGCACTCATAAAAGCACAAGAACTTCATGCTTTGACTCATGTAAATGTAGCAGGATTAAAAAACAAATTTGATGTCACATGGAAACAGGCAAAAGATATTGTACAACATTGCACCCAGTGTCAAGTCTTACACCTGCCCACTCAAGAGGCAGGAGTTAATCCCAGAGGTCTGTGTCCTAATGCATTATGGCAAATGGATGTCACGCATGTATCTTCATTTGGAAGATTATCATATATTCATGTAACAGTTGATACTTATTCACATTTCATATGGGCAACTTGCCAAACAGGAGAAAGTACTTCCCATGTTAAAAAACATTTATTGTCTTGTTTTGCTGTAATGGGAGTTCCAGAAAAAATCAAAACTGACAATGGACCAGGATATTGTAGTAAAGCTTTCCAAAAATTCTTAAGTCAGTGGAAAATTTCACATACAACAGGAATTCCTTATAATTCCCAAGGACAGGCCATAGTTGAAAGAACAAATAGAACACTCAAAACTCAATTAGTTAAACAAAAAGAAGGGGGAGACAGTAAGGAGTGTACCACTCCTCAGATGCAACTTAATCTAGCACTCTATACTTTAAATTTTTTAAACATTTATAGAAATCAGACTACTACTTCTGCAGAACAACATCTTACTGGTAAAAAGAACAGCCCACATGAAGGAAAACTAATTTGGTGGAAAGATAATAAAAATAAGACATGGGAAATAGGGAAGGTGATAACGTGGGGGAGAGGTTTTGCTTGTGTTTCACCAGGAGAAAATCAGCTTCCTGTTTGGATACCCACTAGACATTTGAAGTTCTACAATGAACCCATCGGAGATGCAAAGAAAAGCACCTCCGCGGAGACGGAGACACCGCAATCGAGCACCGTTGACTCACAAGATGAACAAAATGGTGACGTCAGAAGAACAGATGAAGTTGCCATCCACCAAGAAAGCAGAGCCGCCGACTTGGGCACAACTAAAGAAGCTGACGCAGTTAGCTACAAAATATCTAGAGAACACAAAGGTGACACAAACCCCAGAGAGTATGCTGCTTGCAGCCTTGATGATTGTATCAATGGTGGTAAGTCTCCCTATGCCTGCAGGAGCAGCTGCAGCTAACTATACCTACTGGGCCTATG-TGCCTTTCCCGCCCTTAATTCGGGCAGTCACATGGATGGATAATCCTATAGAAGTATATGTTAATGATAGTGTATGGGTACCTGGCCCCACAGATGATCACTGCCCTGCCAAACCTGAGGAAGAAGGGATGATGATAAATATTTCCATTGGGTATCGTTATCCTCCTATTTGCCTAGGGAGAGCACCAGGATGTTTAATGCCTGCAGTCCAAAATTGGTTGGTAGAAGTACCTACTGTCAGTCCCATCAGTAGATTCACTTATCACATGGTAAGCGGGATGTCACTCAGGCCACGGGTAAATTATTTACAAGACTTTTCTTATCAAAGATCATTTAAATTTAGACCTAAAGGGAAACCTTGCCCCAAGGAAATTCCCAAAGAATCAAAAAATACAGAAGTATGAATTTGGAACTATTATAGATTGGGCACCTCGAGGTCAATTCTACCACAATTG-CTCAGGACAAACTCAG-TCGTGTCCAAGTGCACAAGTGAGTCCAGCTTTAGTTTGGGAAGAATGTGTGGCCAATAGTGCGGTGATATTACAAAACATGTTGATAGCGACTTAACAGAAAGTTTAGACAAACATAAGCATAAAAAATTGCAGTCTTTCTACCCTTGGGAATGGGGAGAAAAAGGAATCTCTACCCCAAGACCAAAAATAATAAGTCCTGTTTCTGGTCCTGAACATCCAGAATTATGGAGGCTTACTGTGGCCTCACACCACATTAGAATTTGGTCTGGAAATCAAACTTTAGAAACAAGAGATCGTAAGCCATTTTATACTGTCGACCTAAATTCCAGTCTAACAGTTCCTTTACAAAGTTGCATAAAGCCCCCTTATATGCTAGTTGTAGGAAATATAGTTATTAAACCAGACTCCCAGACTATAACCTGTGAAAATTGTAGATTGCTTACTTGCATTGATTCAACTTTTAATTGGCAACACCGTATTCTGCTGGTGAGAGCAAGAGAGGGCGTGTGGATCCCTGTGTCCATGGACCGACCGTGGGAGGCCTCACCATCCATCCATACTTTGACTGAAGTATTAAAAGGTGTTTTAAATAGATCCAAAAGATTCATTTTTACTTTAATAGCAGTGATTATGGGATTAATTGCAGTCACAGCTACGGCTGCTGTAGCAGGAGTTGCATTGCACTCTTCTGTTCAGTCAGTAAACTTTGTTAATGATTGGCAAAAAAATTCTACAAGATTGTGGAATTCACAATCTAGTATTGATCAAAAATTGGCAAATCAAATTAAT-GATCTTAGA--CAAACTGTCATTTGGATGGGAGACAGGCTCATGAGCTTAGAACATCGTTTCCAGTTACAATGTGACTGGAATACGTCAGATTTTTCTATTACACCCCAAATTTATAATGAGTCTGAGCATCACTGGGACATGGTTAGACGCCATCTACAGGGAAGAGAAGATAATCTCACTTTAGACATTTCCAAA-TTAAAAGAACAAATTTTCGAAGCATCAAAAGCCCATTTAAATTTGGTGCCAGGAACTGAGGCAATTGCAGGAGTTGCTGATGGCCTCGCAAATCTTAACCCTGTCACTTGGGTTAAGACCATTGGAAGTACTACGATTATAAATCTCATATTAATCCTTGTGTGCCTGTTTTGTCTGTTGTTAGTCTGCAGGTGTACCCAACAGCTCCGAAGAGACAGCGACCATCGAGAACGGGCCATGATGACGATGGCGGTTTTGTCGAAAAGAAAAGGGGGAAATGTGGGGAAAAGCAAGAGAGATCAGATTGTTACTGTGTCTGTGTAGAAAGAAGTAGACATAGGAGACTCCATTTTGTTATGTACTAAGAAAAATTCTTCTGCGTTATGTACTAAGAAAAATTCTTCTGCCTTGAGATTCTGTTAATCTGTGACCTTACCCCCAACCCCGTGCTCTCTGAAACATGTGCTGTGTCAACTCAGAGTTAAATG---GATTAAGGGCGGTGCAAGATGTGCTTTGT-TAAACAGATGCTTGAAGGCAGCATGCTCCTTAAGAGTCATCACCACTCCCTAATCTCAAGTACCCAGGGACACAAAAACTGGGGAAGGCCGCAGGGACCTCTGCCTAGGAAAGCCAGGTATTGTCCAAGGTTTCTCCCCATGTGATAGTCTGAAATATGGCCTCGTGGGAAGGGAAAGACCTGACCGTCCCCCAGCCCGACACCCGTAAAGGGTCTGTGCTGAGGAGGATTAGTAAAAGAGGAAGGAATGCCTCTTGCAGTTGAGACAAGAGGAAGGCATCTGTCTCCTGCCTGTCCCTGGGCAATGGAATGTCTAGGTATAAAATCCGATTGTATGCTCCATCTACTGAGATAGGGAAAAACCGCCTTAGGGCTGGAGGTGGGACCTGCGGGCAGCAATACTGCTTTGTAAAGCATTGAGATGTTTATGTGTATGCATATCTAAAAGCACAGCACTTAATCCTTTACATTGTCTATGATGCAAAGACCTTTGTTCACGTGTTTGTCTGCTGACCCTCTCCCCACAATTGTCTTGTGACCCTGACACATCCCCCTCTTCGAGAAACACCCACAAATGATGAATAAATACTAAGGGAACTCAGAGGCTGGCGGGATCCTCCAT-ATGCTGAACGCTGGTTCCCCGGGTCCCCTTATTTCTTTCTCTATACTTTGTCTCTGTGTCTTTTTCTTTTCCAAATCTCTCGTCCCACCTTACGAGAAACACCCACAGGTGTGTAGGGGCAACCCACCCCTACA
>7p22.1a
TGTGGGGAAAAGCAAGAGAGATCAGATTGTTACTGTGTCTGTGTAGAAAGAAGTAGACATAGGAGACTCCATTTTGTTATGTACTAAGAAAAATTCTTCTGCCTTGAGATTCTGTTAATCTATGACCTTACCCCCAACCCCGTGCTCTCTGAAACATGTGCTGTGTCCACTCAGGGTTAAATGGATTAAGGGCGGTGCAGGATGTGCTTTGTTAAACAGATGCTTGAAGGCAGCATGCTCCTTAAGAGTCATCACCACTCCCTAATCTCAAGTACCCAGGGACACAAAAAGTGCGGAAGGCC-CAGGGACCTCTGCCTAGGAAAGCCAGGTATTGTCCAACGTTTCTCCCCATGTGATAGCCTGAAATATGGCCTCGTGGGAAGGGAAAGACCTGACCGTCCCCCAGCCCGACACCCGTAAAGGGTCTGTGCTGAGGAGGATTAGTAAAAGAGGAAGGAATGCCTCTTGCAGTTGAGACAAGAGGAAGGCATCTGTCTCCTGCCTGTCCCTGGGCAATGGAATGTCTCGGTATAAAACCCGATTGTATGCTCCATCTACTGAGATAGGGAAAAACCGCCTTAGGGCTGGAGGTGGGACCTGCGGGCAGCAATACTGCTTTGTAAAGCACTGAGATGTTTATGTGTATGCATATCTAAAAGCACAGCACTTAATCCTTTACATTGTCTATGATGCAAAGACCTTTGTTCACATGTTTGTCTGCTGACCCTCTCCCCACAATTGTCTTGTGACCCTGACACATCCCCCTCTTCGAGAAACACCCACAGATGATCAGTAAATACTAAGGGAACTCAGAGGCTGGCGGGATCCTCCAT-ATGCTGAACGCTGGTTCCCCGGGTCCCCTTCTTTCTTTCTCTATACTTTGTCTCTGTGTCTTTTTCTTTTCCAAATCTCTCGTCCCACCTTACGAGAAACACCCACAGGTGTGTAGGGGCAACCCACCCCTACATCTGGTGCCCAACGTGGAGTCTTTTCTCTAGGGTGAAGGTACGCTCGAGCGTGGT--------------------------------------CATTGAGGACAAGTCGACGAGAGATCCCGAGTACATCTACAGTCAGCCTTACGGTAAGCTTGTGCGCTCGGAAGAAGCTAGGGTGATAATGGGGCAAACTAAAAGTAAAATTAAAAGTAAATATGCCTCTTATCTCAGCTTTATTAAAATTCTTTTAAAAAGACGGGGAGTTAAAGTATCTACAAAAAATCTAATCAAGCTATTTCAAATAATAGAACAATTTTGCCCATGGTTTCCAGAACAAGGAACTTTAGATCTAAAAGATTGGAAAAGAATTGGTAAGGAACTAAAACAAGCAGGTAGGAAGGGTAATATCATTCCACTTACAGTATGGAATGATTGGGCCATTATTAAAGCAGCTTTAGAACCATTTCAAACAGAAGAAGATAGCGTTTCAGTTTCTGATGCCCCTGGAAGCTGTATAATAGATTGTAATGAAAACACAAGGAAAAAATCCCAGAAAGAAACGGAAGGTTTACATTGCGAATATGTAGCAGAGCCGGTAATGGCTCAGTCAACGCAAAATGTTGACTATAATCAATTACAGGAGGTGATATATCCTGAAACGTTAAAATTAGAAGGAAAAGGTCCAGAATTAGTGGGGCCATCAGAGTCTAAACCATGAGGCACAAGTCCTCTTCCAGCAGGTCAGGTGCCTGTAACATTACAACCTCAAAAGCAGGTTAAAGAAAATAAGACCCAACCGCCAGTAGCCTATCAATACTGGCCTCCGGCTGAACTTCAGTATCGGCCATCCCCAGAAAGTCAGTATGGATATCCAGGAATGCCCCCAGCACCACAGGGCAGGGCGCCATACCCTCAGCCGCCCACTAGGAGACTTAATCCTACGGCACCACCTAGTAGACAGGGTAGTAAATTACATGAAATTATTGATAAATCAAGAAAGGAAGGAGATACTGAGGCATGGCAATTCCCAGTAACGTTAGAACCGATGCCACCTGGAGAAGGAGCCCAAGAGGGAGAGCCTCCCACAGTTGAGGCCAGATACAAGTCTTTTTCGATAAAAAAGCTAAAAGATATGAAAGAGGGAGTAAAACAGTATGGACCCAACTCCCCTTATATGAGGACATTATTAGATTCCATTGCTCATGGACATAGACTCATTCCTTATGATTGGGAGATTCTGGCAAAATCGTCTCTCTCACCCTCTCAATTTTTACAATTTAAGACTTGGTGGATTGATGGGGTACAAGAACAGGTCCGAAGAAATAGGGCTGCCAATCCTCCAGTTAACATAGATGCAGATCAACTATTAGGAATAGGTCAAAATTGGAGTACTATTAGTCAACAAGCATTAATGCAAAATGAGGCCATTGAGCAAATTAGAGCTATCTGCCTTAGAGCCTGGGAAAAAATCCAAGACCCAGGAAGTACCTGCCCCTCATTTAATACAGTAAGACAAGGTTCAAAAGAGCCCTATCCTGATTTTGTGGCAAGGCTCCAAGATGTTGCTCAAAAGTCAATTGCCGATGAAAAAGCCCGTAAGGTCATAGTGGAGTTGATGGCATATGAAAACGCCAATCCTGAGTGTCAATCAGCCATTAAGCCATTAAAAGGAAAGGTTCCTGCAGGATCAGATGTAATCTCAGAATATGTAAAAGCCTGTGATGGAATCGGAGGAGCTATGCATAAAGCTATGCTTATGGCTCAAGCAATAA---CAGGAGTTGTTTTAGGAGGACAAGTTAGAACATTTGGAAGAAAATGTTATAATTGTGGTCAAATTGGTCACTTAAAAAAGAATTGCCCAGTCTTAAATAAACAGAATATAACTATTCAAGCAACTAC---AACAGGTAGAGAGCCACCTGACTTATGTCCAAGATGTAAAAAAGGAAAACATTGGGCTAGTCAATGTCGTTCTAAATTTGATAAAAATGGGCAACCATTGTCGGGAAACGAGCAAAGGGGCCAGCCTCAGGCCCCACAACAAACTGGGGCATTCCCAATTCAGCCATTTGTTCCTCAGGGTTTTCAGGGACAACAACCCCCA----CTGTCCCAAGTGTTTCAGGGAATAAGCCAGTTACCACAATACAACAATTGTCCCCCGCCACAAGCGGCAGTGCAGCAGTAGATTTATGTACTATACAAGCAGTCTCTCTGCTTCCAGGGGAGCCCCCACAAAAAACCCCCACAGGGGTATATGGACCCCTGCCTAAGGGGACTGTAGGACTAATCTTGGGACGATCAAGTCTAAATCTAAAAGGAGTTCAAATTCATACTAGTGTGGTTGATTCAGACTATAAAGGCGAAATTCAATTGGTTATTAGCTCTTCAATTCCTTGGAGTGCCAGTCCAAGAGACAGGATTGCTCAATTATTACTCCTGCCATACATTAA-GGGTGGAAATAGTGAAATAAAAAGAATAGGAGGGCTTGGAAGCACTGATCCAACAGGAAAGGCTGCATATTGGGCAAGTCAGGTCTCAGAGAACAGACCTGTGTGTAAGGCCATTATTCAAGGAAAACAGTTTGAAGGGTTGGTAGACACTGGAGCAGATGTCTCTATCATTGCTTTAAATCAGTGGCCAAAAAATTGGCCTAAACAAAAGGCTGTTACAGGACTTGTCGGCATAGGCACAGCCTCAGAAGTGTATCAAAGTACGGAGATTTTACATTGCTTAGGGCCAGATAATCAAGAAAGTACTGTTCAGCCAATGATTACTTCAATTCCTCTTAATCTGTGGGGTCGAGATTTATTACAACAATGGGGTGCGGAAATCACCATGCCCGCTCCATCATATAGCCCCACGAGTCAAAAAATCATGACCAAGATGGGATATATACCAGGAAAGGGACTAGGGAAAAATGAAGATGGCATTAAAATTCCAGTTGAGGCTAAAATAAATCAAGAAAGAGAAGGAATAGGGAATCCTTGCTAGGGGCGGCCACTGTAGAGCCTCCTAAACCCATACCATTAACTTGGAAAACAGAAAAACCAGTGTGGGTAAATCAGTGGCCGCTACCAAAACAAAAACTGGAGGCTTTACATTTATTAGCAAATGAACAGTTAGAAAAGGGTCATATTGAGCCTTCGTTCTCACCTTGGAATTCTCCTGTGTTTGTAATTCAGAAGAAATCAGGCAAATGGCGTATGTTAACTGACTTAAGGG---------CTGTAAACGCCGTAATTCAACCCATGGGGCCTCTCCAACCCGGGTTGCCCTCTCCGGCCATGATCCCAAAAGATTGGCCTTTAATTATAATTGATCTAAAGGATTGCTTTTTTACCATCCCTCTGGCAGAGCAGGATTGCGAAAAATTTGCCTTTACTATACCAGCCATAAATAATAAAGAACCAGCCACCAGGTTTCAGTGGAAAGTGTTACCTCAGGGAATGCTTAATAGTCCAACTATTTGTCAGACTTTTGTAGGTCGAGCTCTTCAACCAGTTAGAGAAAAGTTTTCAGACTGTTATATTATTCATTGTATTGATGATATTTTATGTGCTGCAGAAACGAAAGATAAATTAATTGACTGTTATACATTTCTGCAAGCAGAGGTTGCCAATGCTGGACTGGCAATAGCATCTGATAAGATCCAAACCTCTACTCCTTTTCATTATTTAGGGATGCAGATAGAAAATAGAAAAATTAAGCCACAAAAAATAGAAATAAGAAAAGACACATTAAAAACACTAAATGATTTTCAAAAATTACTAGGAGATATTAATTGGATTCGGCCAACTCTAGGCATTCCTACTTATGCCATGTCAAATTTGTTCTCTATCTTAAGAGGAGACTCAGACTTAAATAGTAAAAGAATGTTAACCCCAGAGGCAACAAAAGAAATTAAATTAGTGGAAGAAAAAATTCAGTCAGCGCAAATAAATAGAATAGATCCCTTAGCCCCACTCCAACTTTTGATTTTTGCCACTGCACATTCTCCAACAGGCATCATTATTCAAAATACTGATCTTGTGGAGTGGTCATTCCTTCCTCACAGTACAGTTAAGACTTTTACATTGTACTTGGATCAAATAGCTACATTAATCGGTCAGACAAGATTACGAATAATAAAATTATGTGGGAATGACCCAGACAAAATAGTTGTCCCTTTAACCAAGGAACAAGTTAGACAAGCCTTTATCAATTCTGGTGCATGGAAGATTGGTCTTGCTAATTTTGTGGGAATTATTGATAATCATTACCCAAAAACAAAGATCTTCCAGTTCTTAAAATTGACTACTTGGATTCTACCTAAAATTACCAGACGTGAACCTTTAGAAAATGCTCTAACAGTATTTACTGATGGTTCCAGCAATGGAAAAGCAGCTTACACAGGACCGAAAGAACGAGTAATCAAAACTCCATATCAATCGGCTCAAAGAGCAGAGTTGGTTGCAGTCATTACAGTGTTACAAGATTTTGACCAACCTATCAATATTATATCAGATTCTGCATATGTAGTACAGGCTACAAGGGATGTTGAGACAGCTCTAATTAAATATAGCATGGATGATCAGTTAAACCAGCTATTCAATTTATTACAACAAACTGTAAGAAAAAGAAATTTCCCA------------TTTTATATTACACATATTCGAGCACACACTAATTTACCAGGGCCTTTGACTAAAGCAAATGAACAAGCTGACTTACTGGTATCATCTGCACTCATAAAAGCACAAGAACTTCATGCTTTGACTCATGTAAATGCAGCAGGATTAAAAAACAAATTTGATGTCACATGGAAACAGGCAAAAGATATTGTACAACATTGCACCCAGTGTCAAGTCTTACACCTGCCCACTCAAGAGGCAGGAGTTAATCCCAGAGGTCTGTGTCCTAATGCATTATGGCAAATGGATGTCACGCATGTACCTTCATTTGGAAGATTATCATATGTTCACGTAACAGTTGATACTTATTCACATTTCATATGGGCAACTTGCCAAACAGGAGAAAGTACTTCCCATGTTAAAAAACATTTATTGTCTTGTTTTGCTGTAATGGGAGTTCCAGAAAAAATCAAAACTGACAATGGACCAGGATATTGTAGTAAAGCTTTCCAAAAATTCTTAAGTCAGTGGAAAATTTCACATACAACAGGAATTCCTTATAATTCCCAAGGACAGGCCATAGTTGAAAGAACTAATAGAACACTCAAAACTCAATTAGTTAAACAAAAAGAAGGGGGAGACAGTAAGGAGTGTACCACTCCTCAGATGCAACTTAATCTAGCACTCTATACTTTAAATTTTTTAAACATTTATAGAAATCAGACTACTACTTCTGCAGAACAACATCTTACTGGTAAAAAGAACAGCCCACATGAAGGAAAACTAATTTGGTGGAAAGATAATAAAAATAAGACATGGGAAATAGGGAAGGTGATAACGTGGGGGAGAGGTTTTGCTTGTGTTTCACCAGGAGAAAATCAGCTTCCTGTTTGGATACCCACTAGACATTTGAAGTTCTACAATGAACCCATCAGAGATGCAAAGAAAAGCACCTCCGCGGAGACGGAGACATCGCAATCGAGCACCGTTGACTCACAAGATGAACAAAATGGTGACGTCAGAAGAACAGATGAAGTTGCCATCCACCAAGAAGGCAGAGCCGCCAACTTGGGCACAACTAAAGAAGCTGACGCAGTTAGCTACAAAATATCTAGAGAACACAAAGGTGACACAAACCCCAGAGAGTATGCTGCTTGCAGCCTTGATGATTGTATCAATGGTGGTAAGTCTCCCTATGCCTGCAGGAGCAGCTGCAGCTAACTATACCTACTGGGCCTATG-TGCCTTTCCCGCCCTTAATTCGGGCAGTCACATGGATGGATAATCCTACAGAAGTATATGTTAATGATAGTGTATGGGTACCTGGCCCCATAGATGATCGCTGCCCTGCCAAACCTGAGGAAGAAGGGATGATGATAAATATTTCCATTGGGTATCATTATCCTCCTATTTGCCTAGGGAGAGCACCAGGATGTTTAATGCCTGCAGTCCAAAATTGGTTGGTAGAAGTACCTACTGTCAGTCCCATCTGTAGATTCACTTATCACATGGTAAGCGGGATGTCACTCAGGCCACGGGTAAATTATTTACAAGACTTTTCTTATCAAAGATCATTAAAATTTAGACCTAAAGGGAAACCTTGCCCCAAGGAAATTCCCAAAGAATCAAAAAATACAGAAGTTTTAGTTTGGGAAGAATGTGTGGCCAATAGTGCGGTGATA-TTACAAAACAATGAATTCGGAACTATTATAGATTGGGCACCTCGAGGTCAATTCTACCACAATTGCTCAGGACAAACTCAGTCGTGTCCAA-GTGCACAAGTGAGTCCAGCTGTTGATAGCGACTTAACAGAAAGTTTAGACAAACATAAGCATAAAAAATTGCAGTCTTTCTACCCTTGGGAATGGGGAGAAAAAGGAATCTCTACCCCAAGACCAAAAATAGTAAGTCCTGTTTCTGGTCCTGAACATCCAGAATTATGGAGGCTTACTGTGGCCTCACACCACATTAGAATTTGGTCTGGAAATCAAACTTTAGAAACAAGAGATCGTAAGCCATTTTATACTATTGACCTGAATTCCAGTCTAACAGTTCCTTTACAAAGTTGCGTAAAGCCCCCTTATATGCTAGTTGTAGGAAATATAGTTATTAAACCAGACTCCCAGACTATAACCTGTGAAAATTGTAGATTGCTTACTTGCATTGATTCAACTTTTAATTGGCAACACCGTATTCTGCTGGTGAGAGCAAGAGAGGGCGTGTGGATCCCTGTGTCCATGGACCGACCGTGGGAGGCCTCGCCATCCGTCCATATTTTGACTGAAGTATTAAAAGGTGTTTTAAATAGATCCAAAAGATTCATTTTTACTTTAATTGCAGTGATTATGGGATTAATTGCAGTCACAGCTACGGCTGCTGTAGCAGGAGTTGCATTGCACTCTTCTGTTCAGTCAGTAAACTTTGTTAATGATTGGCAAAAAAATTCTACAAGATTGTGGAATTCACAATCTAGTATTGATCAAAAATTGGCAAATCAAATTAAT-GATCTTAGA--CAAACTGTCATTTGGATGGGAGACAGACTCATGAGCTTAGAACATCGTTTCCAGTTACAATGTGACTGGAATACGTCAGATTTTTGTATTACACCCCAAATTTATAATGAGTCTGAGCATCACTGGGACATGGTTAGACGCCATCTACAGGGAAGAGAAGATAATCTCACTTTAGACATTTCCAAA-TTAAAAGAACAAATTTTCGAAGCATCAAAAGCCCATTTAAATTTGGTGCCAGGAACTGAGGCAATTGCAGGAGTTGCTGATGGCCTCGCAAATCTTAACCCTGTCACTTGGGTTAAGACCATTGGAAGTACTACGATTATAAATCTCATATTAATCCTTGTGTGCCTGTTTTGTCTGTTGTTAGTCTGCAGGTGTACCCAACAGCTCCGAAGAGACAGCGACCATCGAGAACGGGCCATGATGACGATGGCGGTTTTGTCGAAAAGAAAAGGGGGAAATGTGGGGAAAAGCAAGAGAGATCAGATTGTTACTGTGTCTGTGTAGAAAGAAGTAGACATAGGAGACTCCATTTTGTTATGTACTAAGAAAAATTCTTC---------------------------TGCCTTGAGATTCTGTTAATCTATGACCTTACCCCCAACCCCGTGCTCTCTGAAACATGTGCTGTGTCCACTCAGAGTTGAATG---GATTAAGGGCGGTGCAGGATGTGCTTTGT-TAAACAGATGCTTGAAGGCAGCATGCTCCTTAAGAGTCATCACCACTCCCTAATCTCAAGTACCCAGGGACACAAAAAGTGCGGAAGGCCGCAGGGACCTCTGCCTAGGAAAGCCAGGTATTGTCCAAGGTTTCTCCCCATGTGAAAGTCTGAAATATGGCCTCGTGGGAAGGGAAAGACCTGACCGTCCCCCAGCCCGACACCCGTAAAGGGTCTGTGCTGAGGAGGATTAGTAAAAGAGGAAGGAATGCCTCTTGCAGTTGAGACAAGAGGAAGGCATCTGTCTCCTGCCTGTCCCTGGGCAATGGAATGTCTCGGTATAAAACCCGATTGTATGCTCCATCTACTGAGATAGGGAAAAACCGCCTTAGGGCTGGAGGTGGGACCTGCGGGCAGCAATACTGCTTTGTAAAGCACTGAGATGTTTATGTGTATGCATATCTAAAAGCACAGCACTTAATCCTTTACATTGTCTATGATGCAAAGACCTTTGTTCACATGTTTGTCTGCTGACCCTCTCCCCACAATTGTCTTGTGACCCTGACACATCCCCCTCTTCGAGAAACACCCACAGATGATCAATAAATACTAAGGGAACTCAGAGGCTGGCGGGATCCTCCAT-ATGCTGAACGCTGGTTCCCCGGGTCCCCTTCTTTCTTTCTCTATACTTTGTCTCTGTGTCTTTTTCTTTTCCAAATCTCTCGTCCCACCTTACGAGAAACACCCACAGGTGTGTAGGGGCAACCCACCCCTACA
>7p22.1b
TGTGGGGAAAAGCAAGAGAGATCAGATTGTTACTGTGTCTGTGTAGAAAGAAGTAGACATAGGAGACTCCATTTTGTTATGTACTAAGAAAAATTCTTCTGCCTTGAGATTCTGTTAATCTATGACCTTACCCCCAACCCCGTGCTCTCTGAAACATGTGCTGTGTCCACTCAGGGTTAAATGGATTAAGGGCGGTGCAGGATGTGCTTTGTTAAACAGATGCTTGAAGGCAGCATGCTCCTTAAGAGTCATCACCACTCCCTAATCTCAAGTACCCAGGGACACAAAAACTGCGGAAGGCC-CAGGGACCTCTGCCTAGGAAAGCCAGGTATTGTCCAACGTTTCTCCCCATGTGATAGCCTGAAATATGGCCTCGTGGGAAGGGAAAGACCTGACCGTCCCCCAGCCCGACACCCGTAAAGGGTCTGTGCTGAGGAGGATTAGTAAAAGAGGAAGGAATGCCTCTTGCAGTTGAGACAAGAGGAAGGCATCTGTCTCCTGCCTGTCCCTGGGCAATGGAATGTCTCGGTATAAAACCCGATTGTATGCTCCATCTACTGAGATAGGGAAAAACCGCCTTAGGGCTGGAGGTGGGACCTGCGGGCAGCAATACTGCTTTGTAAAGCACTGAGATGTTTATGTGTATGCATATCTAAAAGCACAGCACTTAATCCTTTACATTGTCTATGATGCAAAGACCTTTGTTCACATGTTTGTCTGCTGACCCTCTCCCCACAATTGTCTTGTGACCCTGACACATCCCCCTCTTCGAGAAACACCCACAGATGATCAATAAATACTAAGGGAACTCAGAGGCTGGCGGGATCCTCCAT-ATGCTGAACGCTGGTTCCCCGGGTCCCCTTCTTTCTTTCTCTATACTTTGTCTCTGTGTCTTTTTCTTTTCCAAATCTCTCGTCCCACCTTACGAGAAACACCCACAGGTGTGTAGGGGCAACCCACCCCTACATCTGGTGCCCAACGTGGAGGCTTTTCTCTAGGGTGAAGGTACGCTCGAGCGTGGT--------------------------------------CATTGAGGACAAGTCGACGAGAGATCCCGAGTACATCTACAGTCAGCCTTACGGTAAGCTTGTGCGCTCGGAAGAAGCTAGGGTGATAATGGGGCAAACTAAAAGTAAAATTAAAAGTAAATATGCCTCTTATCTCAGCTTTATTAAAATTCTTTTAAAAAGACGGGGAGTTAAAGTATCTACAAAAAATCTAATCAAGCTATTTCAAATAATAGAACAATTTTGCCCATGGTTTCCAGAACAAGGAACTTTAGATCTAAAAGATTGGAAAAGAATTGGTAAGGAACTAAAACAAGCAGGTAGGAAGGGTAATATCATTCCACTTACAGTATGGAATGATTGGGCCATTATTAAAGCAGCTTTAGAACCATTTCAAACAGAAGAAGATAGCGTTTCAGTTTCTGATGCCCCTGGAAGCTGTATAATAGATTGTAATGAAAACACAAGGAAAAAATCCCAGAAAGAAACGGAAGGTTTACATTGCGAATATGTAGCAGAGCCGGTAATGGCTCAGTCAACGCAAAATGTTGACTATAATCAATTACAGGAGGTGATATATCCTGAAACGTTAAAATTAGAAGGAAAAGGTCCAGAATTAGTGGGGCCATCAGAGTCTAAACCACGAGGCACAAGTCCTCTTCCAGCAGGTCAGGTGCCTGTAACATTACAACCTCAAAAGCAGGTTAAAGAAAATAAGACCCAACCGCCAGTAGCCTATCAATACTGGCCTCCGGCTGAACTTCAGTATCGGCCATCCCCAGAAAGTCAGTATGGATATCCAGGAATGCCCCCAGCACCACAGGGCAGGGCGCCATACCCTCAGCCGCCCACTAGGAGACTTAATCCTACGGCACCACCTAGTAGACAGGGTAGTAAATTACATGAAATTATTGATAAATCAAGAAAGGAAGGAGATACTGAGGCATGGCAATTCCCAGTAACGTTAGAACCGATGCCACCTGGAGAAGGAGCCCAAGAGGGAGAGCCTCCCACAGTTGAGGCCAGATACAAGTCTTTTTCGATAAAAAAGCTAAAAGATATGAAAGAGGGAGTAAAACAGTATGGACCCAACTCCCCTTATATGAGGACATTATTAGATTCCATTGCTCATGGACATAGACTCATTCCTTATGATTGGGAGATTCTGGCAAAATCGTCTCTCTCACCCTCTCAATTTTTATAATTTAAGACTTGGTGGATTGATGGGGTACAAGAACAGGTCCGAAGAAATAGGGCTGCCAATCCTCCAGTTAACATAGATGCAGATCAACTATTAGGAATAGGTCAAAATTGGAGTACTATTAGTCAACAAGCATTAATGCAAAATGAGGCCATTGAGCAAGTTAGAGCTATCTGCCTTAGAGCCTGGGAAAAAATCCAAGACCCAGGAAGTACCTGCCCCTCATTTAATACAGTAAGACAAGGTTCAAAAGAGCCCTATCCTGATTTTGTGGCAAGGCTCCAAGATGTTGCTCAAAAGTCAATTGCTGATGAAAAAGCCCGTAAGGTCATAGTGGAGTTGATGGCATATGAAAACGCCAATCCTGAGTGTCAATCAGCCATTAAGCCATTAAAAGGAAAGGTTCCTGCAGGATCAGATGTAATCTCAGAATATGTAAAAGCCTGTGATGGAATCGGAGGAGCTATGCATAAAGCTATGCTTATGGCTCAAGCAATAA---CAGGAGTTGTTTTAGGAGGACAAGTTAGAACATTTGGAAGAAAATGTTATAATTGTGGTCAAATTGGTCACTTAAAAAAGAATTGCCCAGTCTTAAATAAACAGAATATAACTATTCAAGCAACTAC---AACAGGTAGAGAGCCACCTGACTTATGTCCAAGATGTAAAAAAGGAAAACATTGGGCTAGTCAATGTCGTTCTAAATTTGATAAAAATGGGCAACCATTGTCGGGAAACGAGCAAAGGGGCCAGCCTCAGGCCCCACAACAAACTGGGGCATTCCCAATTCAGCCATTTGTTCCTCAGGGTTTTCAGGGACAACAACCCCCA----CTGTCCCAAGTGTTTCAGGGAATAAGCCAGTTACCACAATACAACAATTGTCCCCCGCCACAAGCGGCAGTGCAGCAGTAGATTTATGTACTATACAAGCAGTCTCTCTGCTTCCAGGGGAG-CCCCACAAAAAACCCCCACAGGGGTATATGGACCCCTGCCTAAGGGGACTGTAGGACTAATCTTGGGACGATCAAGTCTAAATCTAAAAGGAGTTCAAATTCATACTAGTGTGGTTGATTCAGACTATAAAGGCGAAATTCAATTGGTTATTAGCTCTTCAATTCCTTGGAGTGCCAGTCCAAGAGACAGGATTGCTCAATTATTACTCCTGCCATATATTAA-GGGTGGAAATAGTGAAATAAAAAGAATAGGAGGGCTTGGAAGCACCGATCCAACAGGAAAGGCTGCATATTGGGCAAGTCAGGTCTCAGAGAACAGACCTGTGTGTAAGGCCATTATTCAAGGAAAACAGTTTGAAGGGTTGGTAGACACTGGAGCAGATGTCTCTATCATTGCTTTAAATCAGTGGCCAAAAAATTGGCCTAAACAAAAGGCTGTTACAGGACTTGTCGGCATAGGCACAGCCTCAGAAGTGTATCAAAGTACGGAGATTTTACATTGCTTAGGGCCAGATAATCAAGAAAGTACTGTTCAGCCAATGATTACTTCAATTCCTCTTAATCTGTGGGGTCGAGATTTATTACAACAATGGGGTGCGGAAATCACCATGCCCGCTCCATCATATAGCCCCACGAGTCAAAAAATCATGACCACGATGGGATATATACCAGGAAAGGGACTAGGGAAAAATGAAGATGGCATTAAAATTCCAGTTGAGGCTAAAATAAATCAAGAAAGAGAAGGAATAGGGAATCCTTGTTAGGGGCGGCCACTGTAGAGCCTCCTAAACCCATACCATTAACTTGGAAAACAGAAAAACCAGTGTGGGTAAATCAGTGGCCGCTACCAAAACAAAAACTGGAGGCTTTACATTTATTAGCAAATGAACAGTTAGAAAAGGGTCATATTGAGCCTTCGTTCTCACCTTGGAATTCTCCTGTGTTTGTAATTCAGAAGAAATCAGGCAAATGGCGTATGTTAACTGACTTAAGGG---------CTGTAAACGCCGTAATTCAACCCATGGGGCCTCTCCAACCCGGGTTGCCCTCTCCGGCCATGATCCCAAAAGATTGGCCTTTAATTATAATTGATCTAAAGGATTGCTTTTTTACCATCCCTCTGGCAGAGCAGGATTGCGAAAAATTTGCCTTTACTATACCAGCCATAAATAATAAAGAACCAGCCACCAGGTTTCAGTGGAAAGTGTTACCTCAGGGAATGCTTAATAGTCCAACTATTTGTCAGACTTTTGTAGGTCGAGCTCTTCAACCAGTTAGAGAAAAGTTTTCAGACTGTTATATTATTCATTATATTGATGATATTTTATGTGCTGCAGAAACGAAAGATAAATTAATTGACTGTTATACATTTCTGCAAGCAGAGGTTGCCAATGCTGGACTGGCAATAGCATCTGATAAGATCCAAACCTCTACTCCTTTTCATTATTTAGGGATGCAGATAGAAAATAGAAAAATTAAGCCACAAAAAATAGAAATAAGAAAAGACACATTAAAAACACTAAATGATTTTCAAAAATTACTAGGAGATATTAATTGGATTCGGCCAACTCTAGGCATTCCTACTTATGCCATGTCAAATTTGTTCTCTATCTTAAGAGGAGACTCAGACTTAAATAGTAAAAGAATGTTAACCCCAGAGGCAACAAAAGAAATTAAATTAGTGGAAGAAAAAATTCAGTCAGCGCAAATAAATAGAATAGATCCCTTAGCCCCACTCCAACTTTTGATTTTTGCCACTGCACATTCTCCAACAGGCATCATTATTCAAAATACTGATCTTGTGGAGTGGTCATTCCTTCCTCACAGTACAGTTAAGACTTTTACATTGTACTTGGATCAAATAGCTACATTAATCGGTCAGACAAGATTACGAATAATAAAATTATGTGGGAATGACCCAGACAAAATAGTTGTCCCTTTAACCAAGGAACAAGTTAGACAAGCCTTTATCAATTCTGGTGCATGGAAGATTGGTCTTGCTAATTTTGTGGGAATTATTGATAATCATTACCCAAAAACAAAGATCTTCCAGTTCTTAAAATTGACTACTTGGATTCTACCTAAAATTACCAGACGTGAACCTTTAGAAAATGCTCTAACAGTATTTACTGATGGTTCCAGCAATGGAAAAGCAGCTTACACAGGACCGAAAGAACGAGTAATCAAAACTCCATATCAATCGGCTCAAAGAGCAGAGTTGGTTGCAGTCATTACAGTGTTACAAGATTTTGACCAACCTATCAATATTATATCAGATTCTGCATATGTAGTACAGGCTACAAGGGATGTTGAGACAGCTCTAATTAAATATAGCATGGATGATCAGTTAAACCAGCTATTCAATTTATTACAACAAACTGTAAGAAAAAGAAATTTCCCA------------TTTTATATTACACATATTCGAGCACACACTAATTTACCAGGGCCTTTGACTAAAGCAAATGAACAAGCTGACTTACTGGTATCATCTGCACTCATAAAAGCACAAGAACTTCATGCTTTGACTCATGTAAATGCAGCAGGATTAAAAAACAAATTTGATGTCACATGGAAACAGGCAAAAGATATTGTACAACATTGCACCCAGTGTCAAGTCTTACACCTGCCCACTCAAGAGGCAGGAGTTAATCCCAGAGGTCTGTGTCCTAATGCATTATGGCAAATGGATGTCACGCATGTACCTTCATTTGGAAGATTATCATATGTTCACGTAACAGTTGATACTTATTCACATTTCATATGGGCAACTTGCCAAACAGGAGAAAGTACTTCCCATGTTAAAAAACATTTATTGTCTTGTTTTGCTGTAATGGGAGTTCCAGAAAAAATCAAAACTGACAATGGACCAGGATATTGTAGTAAAGCTTTCCAAAAATTCTTAAGTCAGTGGAAAATTTCACATACAACAGGAATTCCTTATAATTCCCAAGGACAGGCCATAGTTGAAAGAACTAATAGAACACTCAAAACTCAATTAGTTAAACAAAAAGAAGGGGGAGACAGTAAGGAGTGTACCACTCCTCAGATGCAACTTAATCTAGCACTCTATACTTTAAATTTTTTAAACATTTATAGAAATCAGACTACTACTTCTGCAGAACAACATCTTACTGGTAAAAAGAACAGCCCACATGAAGGAAAACTAATTTGGTGGAAAGATAATAAAAATAAGACATGGGAAATAGGGAAGGTGATAACGTGGGGGAGAGGTTTTGCTTGTGTTTCACCAGGAGAAAATCAGCTTCCTGTTTGGATACCCACTAGACATTTGAAGTTCTACAATGAACCCATCAGAGATGCAAAGAAAAGCACCTCCGCGGAGACGGAGACATCGCAATCGAGCACCGTTGACTCACAAGATGAACAAAATGGTGACGTCAGAAGAACAGATGAAGTTGCCATCCACCAAGAAGGCAGAGCCGCCAACTTGGGCACAACTAAAGAAGCTGACGCAGTTAGCTACAAAATATCTAGAGAACACAAAGGTGACACAAACCCCAGAGAGTATGCTGCTTGCAGCCTTGATGATTGTATCAATGGTGGTAAGTCTCCCTATGCCTGCAGGAGCAGCTGCAGCTAACTATACCTACTGGGCCTATG-TGCCTTTCCCGCCCTTAATTCGGGCAGTCACATGGATGGATAATCCTACAGAAGTATATGTTAATGATAGTGTATGGGTACCTGGCCCCATAGATGATCGCTGCCCTGCCAAACCTGAGGAAGAAGGGATGATGATAAATATTTCCATTGGGTATCATTATCCTCCTATTTGCCTAGGGAGAGCACCAGGATGTTTAATGCCTGCAGTCCAAAATTGGTTGGTAGAAGTACCTACTGTCAGTCCCATCTGTAGATTCACTTATCACATGGTAAGCGGGATGTCACTCAGGCCACGGGTAAATTATTTACAAGACTTTTCTTATCAAAGATCATTAAAATTTAGACCTAAAGGGAAACCTTGCCCCAAGGAAATTCCCAAAGAATCAAAAAATACAGAAGTTTTAGTTTGGGAAGAATGTGTGGCCAATAGTGCGGTGATA-TTACAAAACAATGAATTCGGAACTATTATAGATTGGGCACCTCGAGGTCAATTCTACCACAATTGCTCAGGACAAACTCAGTCGTGTCCAA-GTGCACAAGTGAGTCCAGCTGTTGATAGCGACTTAACAGAAAGTTTAGACAAACATAAGCATAAAAAATTGCAGTCTTTCTACCCTTGGGAATGGGGAGAAAAAGGAATCTCTACCCCAAGACCAAAAATAGTAAGTCCTGTTTCTGGTCCTGAACATCCAGAATTATGGAGGCTTACTGTGGCCTCACACCACATTAGAATTTGGTCTGGAAATCAAACTTTAGAAACAAGAGATCGTAAGCCATTTTATACTATTGACCTGAATTCCAGTCTAACAGTTCCTTTACAAAGTTGCGTAAAGCCCCCTTATATGCTAGTTGTAGGAAATATAGTTATTAAACCAGACTCCCAGACTATAACCTGTGAAAATTGTAGATTGCTTACTTGCATTGATTCAACTTTTAATTGGCAACACCGTATTCTGCTGGTGAGAGCAAGAGAGGGCGTGTGGATCCCTGTGTCCATGGACCGACCGTGGGAGGCCTCGCCATCCGTCCATATTTTGACTGAAGTATTAAAAGGTGTTTTAAATAGATCCAAAAGATTCATTTTTACTTTAATTGCAGTGATTATGGGATTAATTGCAGTCACAGCTACGGCTGCTGTAGCAGGAGTTGCATTGCACTCTTCTGTTCAGTCAGTAAACTTTGTTAATGATTGGCAAAAAAATTCTACAAGATTGTGGAATTCACAATCTAGTATTGATCAAAAATTGGCAAATCAAATTAAT-GATCTTAGA--CAAACTGTCATTTGGATGGGAGACAGACTCATGAGCTTAGAACATCGTTTCCAGTTACAATGTGACTGGAATACGTCAGATTTTTGTATTACACCCCAAATTTATAATGAGTCTGAGCATCACTGGGACATGGTTAGACGCCATCTACAGGGAAGAGAAGATAATCTCACTTTAGACATTTCCAAA-TTAAAAGAACAAATTTTCGAAGCATCAAAAGCCCATTTAAATTTGGTGCCAGGAACTGAGGCAATTGCAGGAGTTGCTGATGGCCTCGCAAATCTTAACCCTGTCACTTGGGTTAAGACCATTGGAAGTACTACGATTATAAATCTCATATTAATCCTTGTGTGCCTGTTTTGTCTGTTGTTAGTCTGCAGGTGTACCCAACAGCTCCGAAGAGACAGCGACCATCGAGAACGGGCCATGATGACGATGGCGGTTTTGTCGAAAAGAAAAGGGGGAAA----------------------------------------------------------------------------------------------------------------------------------------------------------------------------------------------------------------------------------------------------------------------------------------------------------------------------------------------------------------------------------------------------------------------------------------------------------------------------------------------------------------------------------------------------------------------------------------------------------------------------------------------------------------------------------------------------------------------------------------------------------------------------------------------------------------------------------------------------------------------------------------------------------------------------------------------------------------------------------------------------------------------------------------
>1q22
TGTGGGGAAAAGCAAGAGAGATCAGATTGTTACTGTGTCTGTGTAGAAAGAAGTAGACATGGGAGACTCCATTTTGTTATGTGCTAAGAAAAATTCTTCTGCCTTGAGATTCTGTTAATCTATGACCTTACCCCCAACCCCGTGCTCTCTGAAACGTGTGCTGTGTCAACTCAGGGTTGAATGGATTAAGGGCGGTGCAGGATGTGCTTTGTTAAACAGATGCTTGAAGGCAGCATGCTCCTTAAGAGTCATCACCACTCCCTAATCTCAAGTACCCAGGGACACAAAAACTGCGGAAGGCC-CAGGGACCTCTGCCTAGGAAAGCCAGGTATTGTCCAAGGTTTCTCCCCATGTGATAGTCTGAAATATGGCCTCGTGGGAAGGGAAAGACCTGACTGTCCCCCAGCCCGACACCCGTAAAGGGTCTGTGCTGAGGAGGATTAGTATAAGAGGAAGGAATGCCTCTTGCAGTTGAGACAAGAGGAAGGCATCTGTCTCCTGCCTGTCCCTGGGCAATGGAATGTCTCGGTATAAAACCCGATTGTATGCTCCATCTACTGAGATAGGGAAAAACCGCCTTAGGGCTGGAGGTGGGACCTGCGGGCAGCAATACTGCTTTGTAAAGCACTGAGATGTTTATGTGTATGCATATCCAAAAGCACAGCACTTAATCCTTTACATTGTCTATGATGCCAAGACCTTTGTTCACGTGTTTGTCTGCTGACCCTCTCCCCACAATTGTCTTGTGACCCTGACACATCCCCCTCTTTGAGAAACACCCACAGATGATCAATAAATACTAAGGGAACTCAGAGGCTGGCGGGATCCTCCAT-ATGCTGAACGCTGGTTCCCCGGGTCCCCTTATTTCTTTCTCTATACTTTGTCTCTGTGTCTTTTTCTTTTCCAAATCTCTCGTCCCACCTTACGAGAAACACCCACAGGTGTGTAGGGGCAACCCACCCCTACATCTGGTGCCCAACGTGGAGGCTTTTCTCTAGGGTGAAGGTACGCTCGAGCGTGGT--------------------------------------CATTGAGGACAAGTCGACGAGAGATCCCGAGTACATCTACAGTCAGCCTTACGGTAAGCTTGTGCGCTCGGAAGAAGCTAGGGTGATAATGGGGCAAACTAAAAGTAAAATTAAAAGTAAATATGCCTCTTATCTCAGCTTTATTAAAATTCTTTTAAAAAGAGGGGGAGTTAAAGTATCTACAAAAAATCTAATCAAGCTATTTCAAATAATAGAACAATTTTGCCCATGGTTTCCAGAACAAGGAACTTTAGATCTAAAAGATTGGAAAAGAATTGGTAAGGAACTAAAACAAGCAGGTAGGAAGGGTAATATCATTCCACTTACAGTATGGAATGATTGGGCCATTATTAAAGCAGCTTTAGAACCATTTCAAACAGAAAAAGATAGCGTTTCAGTTTCTGATGCCCTTGGAAGCTGTATAATAGATTGTAATGAAAACACAAGGAAAAAATCCCAGAAAGAAACGGAAGGTTTACATTGCGAATATGTAGCAGAGCCGGTAATGGCTCAGTCAACGCAAAATGTTGACTATAATCAATTACAGGAGGTGATATATCCTGAAACGTTAAAATTAGAAGGAAAAGGTCCAGAATTAGTGGGGCCATCAGAGTCTAAACCATGAGGCACAAGTCATCTTCCAGCAGGTCAGGTGCCCGTAACATTACAACCTCAAAAGCAGGTTAAAGAAAATAAGACCCAACCGCCAGTAGCCTATCAATACTGGCCTCCGGCTGAACTTCAGTATCGGCCACCCCCAGAAAGTCAGTATGGATATCCAGGAATGCCCCCAGCACCACAGGGCAGGGCGCCATACCCTCAGCCGCCCACTAGGAGACTTAATCCTACGGCACCACCTAGTAGACAGGGTAGTGAATTACATGAAATTATTGATAAATCAAGAAAGGAAGGAGATACTGAGGCATGGCAATTCCCAGTAACGTTAGAACCGATGCCACCTGGAGAAGGAGCCCAAGAGGGAGAGCCTCCCACAGTTGAGGCCAGATACAAGTCTTTTTCGATAAAAATGCTAAAAGATATGAAAGAGGGAGTAAAACAGTATGGACCCAACTCCCCTTATATGAGGACATTATTAGATTCCATTGCTCATGGACATAGACTCATTCCTTATGATTGGGAGATTCTGGCAAAATCGTCTCTCTCACCCTCTCAATTTTTACAATTTAAGACTTGGTGGATTGATGGGGTACAAGAACAGGTCCGAAGAAATAGGGCTGCCAATCCTCCAGTTAACATAGATGCAGATCAACTATTAGGAATAGGTCAAAATTGGAGTACTATTAGTCAACAAGCATTAATGCAAAATGAGGCCATTGAGCAAGTTAGAGCTATCTGCCTTAGAGCCTGGGAAAAAATCCAAGACCCAGGAAGTACCTGCCCCTCATTTAATACAGTAAGACAAGGTTCAAAAGAGCCCTATCCTGATTTTGTGGCAAGGCTCCAAGATGTTGCTCAAAAGTCAATTGCCGATGAAAAAGCCCGTAAGGTCATAGTGGAGTTGATGGCATATGAAAACGCCAATCCTGAGTGTCAATCAGCCATTAAGCCATTAAAAGGAAAGGTTCCTGCAGGATCAGATGTAATCTCAGAATATGTAAAAGCCTGTGATGGAATCGGAGGAGCTATGCATAAAGCTATGCTTATGGCTCAAGCAATAA---CAGGAGTTGTTTTAGGAGGACAAGTTAGAACATTTGGAGGAAAATGTTATAATTGTGGTCAAATTGGTCACTTAAAAAAGAATTGTCCAGTCTTAAATAAACAGAATATAACTATTCAAGCAACTAC---AACAGGTAGAGAGCCACCTGACTTATGTCCAAGATGTAAAAAAGGAAAACATTGGGCTAGTCAATGTCGTTCTAAATTTGATAAAAATGGGCAACCATTGTCGGGAAATGAGCAAAGGGGCCAGCCTCAGGCCCCACAACAAACTGGGGCATTCCCAATTCAGCCATTTGTTCCTCAGGGTTTTCAGGAACAACAACCCCCA----CTGTCCCAAGTGTTTCAGGGAATAAGCCAGTTACCACAATACAACAATTGTCCCCCGCCACAAGCGGCAGTGCAGCAGTAGATTTATATACTATACAAGCAGTCTCTCTGCTTCCAGGGGAGCCCCCACAAAAAATCCCTACAGGGGTATATGGCCCACTGCCTGAGGGGACTGTAGGACTAATCTTGGGAAGATCAAGTCTAAATCTAAAAGGAGTTCAAATTCATACTAGTGTGGTTGATTCAGACTATAAAGGCGAAATTCAGTTGGTTATTAGCTCTTCAATTCCTTGGAGTGCCAGTCCAGGAGACAGGATTGCTCAATTATTACTCCTGCCATATATTAA-GGGTGGAAATAGTGAAATAAAAAGAATAGGAGGGCTTGGAAGCACTGATCCAACAGGAAAGGCTGCATATTGGGCAAGTCAGGTCTCAGAGAACAGACCTGTGTGTAAGGCCATTATTCAAGGAAAACAGTTTGAAGGGTTGGTAGACACTGGAGCAGATGTCTCTATCATTGCTTTAAATCAGTGGCCAAAAAATTGGCCTAAACAAAAGGCTGTTACAGGACTTGTCGGCATAGGCACAGCCTCAGAAGTGTATCAAAGTACTGAGATTTTACATTGCTTAGGGCCAGATAATCAAGAAAGTACTGTTCAGCCAATGATTACTTCAATTCCTCTTAATCTGTGGGGTCGAGATTTATTACAACAATGGGGTGCGGAAATCACCATGCCTGCCCCATTATATAGCCCCACGAGTCAAAAAATCATGACCAAGATGGGATATATACCAGGAAAGGGACTAGGGAAAAATGAAGATGGCATTAAAGTTCCAGTTGAGGCTAAAATAAATCAAGAAAGAGAAGGAATAGGTTATCCTTTTTAGGGGCGGCCACTGTAGAGCCTCCTAAACCCATACCACTAACTTGGAAAACAGAAAAACCGGTGTGGGTAAATCAGTGGCCGCTACCAAAACAAAAACTGGAGGCTTTACATTTATTAGCAAATGAACAGTTAGAAAAGGGTCACATTGAGCCTTCGTTCTCACCTTGGAATTCTCCTGTGTTTGTAATTCAGAAGAAATCAGGCAAATGGCGTATGTTAACTGACTTAAGGG---------CTGTAAACGCCGTAATTCAACCCATGGGGCCTCTCCAACCTGGGTTGCCCTCTCCAGCCATGATCCCAAAAGATTGGCCTTTAATTATAATTGATCTAAAGGATTGCTTTTTTACCATCCCTCTGGCAGAGCAGGATTGCGAAAAATTTGCCTTTACTATACCAGCCATAAATAATAAAGAACCAGCCACCAGGTTTCAGTGGAAAGTGTTACCTCAGGGAATGCTTAATAGTCCAACTATTTGTCAGACTTTTGTAGGTCGAGCTCTTCAACCAGTTAGAGAAAAGTTTTCAGACTGTTATATTATTCATTATATTGATGATATTTTATGTGCTGCAGAAACGAGAGATAAATTAATTGACTGTTATACATTTCTGCAAGCAGAGGTTGCCAATGCTGGACTGGCAATAGCATCTGATAAGATCCAAACCTCTACTCCTTTTCATTATTTAGGGATGCAGATAGAAAATAGAAAAATTAAGCAACAAAAAATAGAAATAAGAAAAGACACATTAAAAACACTAAATGATTTTCAAAAATTACTAGGAGATATTAATTGGATTCGGCCAACTCTAGGCATTCCTACTTATGCCATGTCAAATTTGTTCTCTATCTTAAGAGGAGACTCAGACTTAAATAGTAAAAGAATATTAACCCCAGAGGCAACAAAAGAAATTAAATTAGTGGAAGAAAAAATTCAGTCAGCGCAAATAAATAGAATAGATCCCTTAGCCCCACTCCAACTTTTGATTTTTGCCACTGCACATTCTCCAACAGGTATCATTATTCAAAATACTGATCTTGTGGAGTGGTCATTCCTTCCTCACAGTACAGTTAAGACTTTTACACTGTACTTGGATCAAATAGCTACATTAATTGGTCAGACAAGATTACGAATAATAAAATTATGTGGAAATGACCCAGACAAAATAGTTGTCCCTTTAACCAAGGAACAAGTTAGACAAGCCTTTATCAATTCTGGTGCATGGCAGATTGGTCTTGCTAATTTTGTGGGAATTATTGATAATCATTACCCAAAAACAAAGATCTTCCAGTTCTTAAAACTGACTACTTGGATTCTACCTAAAATTACCAGACGTGAACCTTTAGAAAATGCTCTAACAGTATTTACTGATGGTTCCAGCAATGGAAAAGCAGCTTACACAGGACCGAAAGAACGAGTAATCAAAACTCCATATCAATCGGCTCAAAGAGCAGAGTTGGTTGCAGTCATTACAGTGTTACAAGATTTTGACCAACCTATCAATATTATATCAGATTCTGCATATGTAGTACAGGCTACAAGGGATGTTGAGACAGCTCTAATTAAATATAGCATGGATGATCAGTTAAACCAGCTATTCAATTTATTACAACAAACTGTAAGAAAAAGAAATTTCCCA------------TTTTATATTACTCATATTCGAGCACACACTAATTTACCAGGGCCTTTGACTAAAGCAAATGAACAAGCTGACTTACTGGTATCATCTGCACTCATAAAAGCACAAGAACTTCATGCTTTGACTCATGTAAATGCAGCAGGATTAAAAAACAAATTTGATGTCACATGGAAACAGGCAAAAGATATTGTACAACATTGCACCCAGTGTCAAATCTTACACCTGCCCACTCAAGAGGCAGGAGTTAATCCCAGAGGTCTGTGTCCTAATGCATTATGGCAAATGGATGTCACGCATGTACCTTCATTTGGAAGATTATCATATGTTCACGTAACAGTTGATACTTATTCACATTTCATATGGGCAACTTGCCAAACAGGAGAAAGTACTTCCCATGTTAAAAAACATTTATTGTCTTGTTTTGCTGTAATGGGAGTTCCAGAAAAAATCAAAACTGACAATGGACCAGGATATTGTAGTAAAGCTTTCCAAAAATTCTTAAGTCAGTGGAAAATTTCACATACAACAGGAATTCCTTATAATTCCCAAGGACAGGCCATAGTTGAAAGAACTAATAGAACACTCAAAACTCAATTAGTTAAACAAAAAGAAGGGGGAGACAGTAAGGAGTGTACCACTCCTCAGATGCAACTTAATCTAGCACTCTATACTTTAAATTTTTTAAACATTTATAGAAATCAGACTACTACTTCTGCAGAACAACATCTTACTGGTAAAAAGAACAGCCCACATGAAGGAAAACTAATTTGGTGGAAAGATAATAAAAATAAGACATGGGAAATAGGGAAGGTGATAACGTGGGGGAGAGGTTTTGCTTGTGTTTCACCAGGAGAAAATCAGCTTCCTGTTTGGATACCCACTAGACATTTGAAGTTCTACAATGAACCCATTGGAGATGCAAAGAAAAGGGCCTCCACGGAGATGGTAACACCC----------------------------------------------------------------------------------------------------------------------------------------------------------------------------------------------------------------------------------------------------------------------------------------------------AGTCACATGGATGGATAATCCTATAGAAATATATGTTAATGATAGTGTATGGGTACCTGGCCCCATAGATGATCGCTGCCCTGCCAAACCTGAGGAAGAAGGGATGATGATAAATATTTCCATTGGGTATCGTTATCCTCCTATTTGCCTAGGGAGAGCACCAGGATGTTTAATGCCTGCAGTCCAAAATTGGTTGGTAGAAGTACCTACTGTCAGTCCCATCAGTAGATTCACTTATCACATGGTAAGCGGGATGTCACTCAGGCCACGGGTAAATTATTTACAAGACTTTTCTTATCAAAGATCATTAAAATTTAGACCTAAAGGGAAACCTTGCCCCAAGGAAATTCCCAAAGAATCAAAAAATACAGAAGTTTTAGTTTGGGAAGAATGTGTGGCCAATAGTGCGGTGATA-TTACAAAACAATGAATTTGGAACTATTATAGATTGGGCACCTCGAGGTCAATTCTACCACAATTGCTCAGGACAAACTCAGTCGTGTCCAA-GTGCACAAGTGAGTCCAGCTGTTGATAGCGACTTAACAGAAAGTTTAGACAAACATAAGCATAAAAAATTGCAGTCTTTCTACCCTTGGGAATGGGGAGAAAAAGGAATCTCTACCCCAAGACCAAAAATAGTAAGTCCTGTTTCTGGTCCTGAACATCCAGAATTATGGAGGCTTACTGTGGCCTCACACCACATTAGAATTTGGTCTGGAAATCAAACTTTAGAAACAAGAGATTGTAAGCCATTTTATACTATCGACCTAAATTCCAGTCTAACAGTTCCTTTACAAAGTTGCGTAAAGCCCCCTTATATGCTAGTTGTAGGAAATATAGTTATTAAACCAGACTCCCAGACTATAACCTGTGAAAATTGTAGATTGCTTACTTGCATTGATTCAACTTTTAATTGGCAACACCGTATTCTGCTGGTGAGAGCAAGAGAGGGCGTGTGGATCCCTGTGTCCATGGACCGACCATGGGAGGCCTCACCATCCGTCCATATTTTGACTGAAGTATTAAAAGGTGTTTTAAATAGATCCAAAAGATTCATTTTTACTTTAATTGCAGTGATTATGGGATTAATTGCAGTCACAGCTACGGCTGCTGTAGCAGGAGTTGCATTGCACTCTTCTGTTCAGTCAGTAAACTTTGTTAATGATTGGCAAAAGAATTCTACAAGATTGTGGAATTCACAATCTAGTATTGATCAAAAATTGGCAAATCAAATTAAT-GATCTTAGA--CAAACTGTCATTTGGATGGGAGACAGACTCATGAGCTTAGAACATCGTTTCCAGTTACAATGTGACTGGAATACGTCAGATTTTTGTATTACACCCCAAATTTATAATGAGTCTGAGCATCACTGGGACATGGTTAGACGCCATCTACAGGGAAGAGAAGATAATCTCACTTTAGACATTTCCAAA-TTAAAAGAACAAATTTTCGAAGCATCAAAAGCCCATTTAAATTTGGTGCCAGGAACTGAGGCAATTGCAGGAGTTGCTGATGGCCTCGCAAATCTTAACCCTGTCACTTGGGTTAAGACCATTGGAAGTACTACGATTATAAATCTCATATTAATCCTTGTGTGCCTGTTTTGTCTGTTGTTAGTCTGCAGGTGTACCCAACAGCTCCGAAGAGACAGCGACCATCGAGAACGGGCCATGATGACGATGGCGGTTTTGTCGAAAAGAAAAGGGGGAAATGTGGGGAAAAGCAAGAGAGATCAGATTGTTACTGTGTCTGTGTAGAAAGAAGTAGACATGGGAGACTCCATTTTGTTATGTACTAAGAAAAATTCTTC---------------------------TGCCTTGAGATTCTGT--------GACCTTACCCCCAACCCCGTGCTCTCTGAAACATGTGCTGTGTCAACTCAGAGTTAAATG---GATTAAGGGCGGTGCAAGATGTGCTTTGT-TAAACAGATGCTTGAAGGCAGCATGCTCCTTAAGAGTCATCACCACTCCCTAATCTCAAGTACCCAGGGACACAAAAACTGCGGAAGGCCGCAGGGACCTCTGCCTAGGAAAGCCAGGTATTGTCCAAGGTTTCTCCCCATGTGATAGTCTGAAATATGGCCTCGTGGGAAGGGAAAGACCTGACCGTCCCCCAGCCCGACACCCGTAAAGGGTCTGTGCTGAGGAGGATTAGTAAAAGAGGAAGGAATGCCTCTTGCAGTTGAGACAAGAGGAAGGCATCTGTCTCCTGCCTGTCCCTGGGCAATGGAATGTCTCGGTATAAAACCCGATTGTATGCTCCATCTACTGAGATAGGGAAAAACCGCCTTACGGCTGGAGGTGGGACCTGCGGGCAGCAATACTGCTTTGTAAAGCATTGAGATGTTTATGTGTATGCATATCTAAAAGCACAGCACTTAATCCTTTACATTGTCTATGATGCAAAGACCTTTGTTCACGTGTTTGTCTGCTGACCCTCTCCCCACAATTGTCTTGTGACCCTGACACATCCCCCTCTTCGAGAAACACCCACAGATGATCAATAAATACTAAGGGAACTCAGAGGCTGGCGGGATCCTCCAT-ATGCTGAACGCTGGTTCCCCGGGTCCCCTTATTTCTTTCTCTATACTTTGTCTCTGTGTCTTTTTCTTTTCCAAATCTCTCGTCCCACCTTACGAGAAACACCCACAGGTGTGTAGGGGCAACCCACCCCTACA
>3q13.2
TGTGGGGAAAAGCAAGAGAGATCAGATTGTTACTGTGTCTGTGTAGAAAGAAGTAGACATAGGAGACTCCATTTTGTTATGTACTAAGAAAAATTCTTCTGCCTTGAGATTCTGT--------GACCTTACCCCCAACCCCGTGCTCTCTGAAACATGTGCTGTGTCAACTCAGAGTTAAATGGATTAAGGGCGGTGCAAGATGTGCTTTGTTAAACAGATGCTTGAAGGCAGCATGCTCCTTAAGAGTCATCACCACTCCCTAATCTCAAGTACCCAGGGACACAAAAACTGCGGAAGGCC-CAGGGACCTCTGCCTAGGAAAGCCAGGTATTGTCCAAGGTTTCTCCCCATGTGATAGTCTGAAATATGGCCTCGTGGGAAGGGAAAGACCTGACCGTCCCCCAGCCCGACACCCGTAAAGGGTCTGTGCTGAGGAGGATTAGTAAAAGAGGAAGGAATGCCTCTTGCAGTTGAGACAAGAGGAAGGCATCTGTCTCCTGCCTGTCCCTGGGCAATGGAATGTCTCGGTATAAAACCCGATTGTATGCTCCATCTACTGAGATAGGGAAAAACCGCCTTACGGCTGGAGGTGGGACCTGCGGGCAGCAATACTGCTTTGTAAAGCATTGAGATGTTTATGTGTATGCATATCTAAAAGCACAGCACTTAATCCTTTACATTGTCTATGATGCAAAGACCTTTGTTCACGTGTTTGTCTGCTGACCCTCTCCCCACAATTGTCTTGTGACCCTGACACATCCCCCTCTTCGAGAAACACCCACAGATGATCAATAAATACTAAGGGAACTCAGAGGCTGGCGGGATCCTCCAT-ATGCTGAACGCTGGTTCCCCGGGTCCCCTTATTTCTTTCTCTATACTTTGTCTCTGTGTCTTTTTCTTTTCCAAATCTCTCGTCCCACCTTACGAGAAACACCCACAGGTGTGTAGGGGCAACCCACCCCTACATCTGGTGCCCAACGTGGAGGCTTTTCTCTAGGGTGAAGGTACGCTCGAGCGTGGT--------------------------------------CATTGAGGACAAGTCGACGAGAGATCCCGAGTACGTCTACAGTCAGCCTTACGGTAAGCTTGTGCGCTCGGAAGAAGCTAGGGTGATAATGGGGCAAACTAAAAGTAAAATTAAAAGTAAATATGCCTCTTATCTCAGCTTTATTAAAATTCTTTTAAAAAGAGGGGGAGTTAAAGTATCTACAAAAAATCTAATCAAGCTATTTCAAATAATAGAACAATTTTGCCCATGGTTTCCAGAACAAGGAACTTTAGATCTAAAAGATTGGAAAAGAATTGGTAAGGAACTAAAACAAGCAGGTAGGAAGGGTAATGTCATTCCACTTACAGTATGGAATGATTGGGCCATTATTAAAGCAGCTTTAGAACCATTTCAAACAGAAGAAGATAGTGTTTCAGTTTCTGATGCCCTTGGAAGCTGTATAATAGATTGTAATGAAAACACAAGGAAAAAATCCCAGAAAGAAACGGAAGGTTTACATTGCGAATATGTAGCAGAGCCGGTAATGGCTCAGTCAACGCAAAATGTTGACTATAATCAATTACAGGAGGTGATATATCCTGAAACGTTAAAATTGGAAGGAAAAGGTCCAGAATTAGTGGGGCCATCAGAGTCTAAACCACGAGGCACAAGTCATCTTCCAGCAGGTCAGGTGCCCGTAACATTACAACCTCAAAAGCAGGTTAAAGAAAATAAGACCCAACCGCCAGTAGCCTATCAATACTGGCCGCCGGCTGAACTTCAGTATCGGCCACCCCCAGAAAGTCAGTATGGATATCCAGGAATGCCCCCAGCACCACAGGGCAGGGCGCCATACCCTCAGCCACCCACTAGGAGACTTAATCCTACGGCACCACCTAGTAGACGGGGTAGTGAATTACATGAAATTATTGATAAATCAAGAAAGGAAGGAGATACTGAGGCATGGCAATTCCCAGTAACGTTAGAACCGATGCCACCTGGAGAAGGAGCCCAAGAGGGAGAGCCTCCCACAGTTGAGGCCAGATACAAGTCTTTTTCGATAAAAATGCTAAAAGATATGAAAGAGGGAGTAAAACAGTATGGACCCAACTCCCCTTATATGAGGACATTATTAGATTCCATTGCTCATGGACATAAACTCATTCCTTATGATTGGGAGATTCTGGCAAAATCGTCTCTCTCACCCTCTCAATTTTTACAATTTAAGACTTGGTGGATTGATGGGGTACAAGAACAGGTCCGAAGAAATAGGGCTGCCAATCCTCCAGTTAACATAGATGCAGATCAACTATTAGGAATAGGTCAAAATTGGAGTACTATTAGTCAACAAGCATTAATGCAAAATGAGGCCATTGAGCAAGTTAGAGCTATCTGCCTTAGAGCCTGGGAAAAAATCCAAGACCCAGGAAGTACCTGCCCCTCATTTAATACAGTAAGACAAGGTTCAAAAGAGCCCTATCCTGATTTTGTGGCAAGGCTCCAAGATGTTGCTCAAAAGTCAATTGCCGATGAAAAAGCCCGTAAGGTCATAGTGGAGTTAATGGCATATGAAAACGCCAATCCTGAGTGTCAATCAGCCATTAAGCCATTAAAAGGAAAGGTTCCTGCAGGATCAGATGTAATCTCAGAATATGTAAAAGCCTGTGATGGAATCGGAGGAGCTATGCATAAAGCTATGCTTATGGCTCAAGCAATAA---CAGGAGTTGTTTTAGGAGGACAAGTTAGAACATTTGGAGGAAAATGTTATAATTGTGGTCAAATTGGTCACTTAAAAAAGAATTGCCCAGTCTTAAATAAACAGAATATAACTATTCAAGCAACTAC---AACAGGTAGAGAGCCACCTGACTTATGTCCAAGATGTAAAAAAGGAAAACATTGGGCTAGTCAATGTCGTTCTAAATTTGATAAAAATGGGCAACCATTGTCGGGAAACGAGCAAAGGGGCCAGCCTCAGGCCCCACAACAAACTGGGGCATTCCCAATTCAGCCATTTGTTCCTCAGGGTTTTCAGGGACAACAACCCCCA----CTGTCCCAAGTGTTTCAGGGAATAAGCCAGTTACCACAATACAACAATTGTCCCCC-CCACAAGCGGCAGTGCAGCAGTAGATTTATGTACTATACAAGCAGTCTCTCTGCTTCCAGGGGAGCCCCCACAAAAAATCCCCACAGGGGTATATGGCCCCCTGCCTGAGGGGACTGTAGGACTAATCTTGGGAAGATCAAGTCTAAATCTAAAAGGAGTTCAAATTCATACTAGTGTGGTTGATTCAGACTATAAAGGCGAAATTCAATTGGTTATTAGCTCTTCAGTTCCTTGGAGTGCCAGTCCAGGAGACAGGATTGCTCAATTATTACTCCTGCCATATATTAA-GGGTGGAAATAGTGAAATAAAAAGAATAGGAGGGCTTGGAAGCACTGATCCAACAGGAAAGGCTGCATATTGGGCAAGTCAGGTCTCAGAGAACAGACCTGTGTGTAAGGCCATTATTCAAGGAAAACAGTTTGAAGGGTTGGTAGACACTGGAGCAGATGTCTCTATCATTGCTTTAAATCAGTGGCCAAAAAATTGGCCTAAACAAAAGGCTGTTACAGGACTTGTCGGCATAGGCACAGCCTCAGAAGTGTATCAAAGTATGGAGATTTTACATTGCTTAGGGCCAGATAATCAAGAAAGTACTGTTCAGCCAATGATTACTTAAATTCCTCTTAATCTGTGGGGTCGAGATTTATTACAACAAGGGGGTGCGGAAATCACCATGCCCGCTCCATTATATAGCCCCACGAGTCAAAAAATCATGACCAAGATGGGATATATACCAGGAAAGGGACTAGGGAAAAATGAAGATGGCATTAAAGTTCCAGTTGAGGCTAAAATAAATCAAAAAAGAGAAGGAATAGGGTATCCTTTTTAGGGGCGGCCACTGTAGAGCCTCCTAAACCCATACCATTAACTTGGAAAACAGAAAAACCGGTGTGGGTAAATCAGTGTCCGCTACCAAAACAAAAACTGGAGGCTTTACATTTATTAGCAAATGAACAGTTAGAAAAGGGTCATATTGAGCCTTCATCCTCGCCTTGGAATTCTCCTGTGTTTGTAATTCAGAAGAAATCAGGCAAATGGCGTATGTTAACTAACTTAAGGG---------CCGTAAACGCCGTAATTCAACCCATGGGGCCTCTCCAACCCGGGTTGCCCTCTCCGGCCATGATCCCAAAAGATTGGCCTTTAATTATAATTGATCTAAAGGATTGCTTTTTTACCATCCCTCTGGCAGAGCAGGATTGTGAAAAATTTGCCTTTACTATACCAGCCATAAATAATAAAGAACCAGCCACCAGGTTTCAGTGGAAAGTGTTACCTCAGGGAATGCTTAATAGTCCAACTATTTGTCAGACTTTTGTAGGTCGAGCTCTTCAACCAGTTAGAGAAAAGTTTTCAGACTGTTATATTATTCATTATATTGATGATATTTTATGTGCTGCAGAAACGAAAGATAAATTAATTGACTGTTATACATTTCTGCAAGCAGAGGTTGCCAATGCTGGACTGGCAATAGCATCTGATAAGATCCAAACCTCTACTCCTTTTCATTATTTAGGGATGCAGATAGAAAATAGAAAAATTAAGCCACAAAAAATAGAAATAAGAAAAGACACATTAAAAACACTAAATGATTTTCAAAAATTACTAGGAGATATTAATTGGATTTGGCCAACTCTAGGCATTCCTACTTATGCCATGTCAAATTTGTTCTCTATCTTAAGAGGAGACTCAGACTTAAATAGTAAAAGAATGTTAACCCCAGAGGCAACAAAAGAAATTAAATTAGTGGAAGAAAAAATTCAGTCAGCGCAAATAAATAGAATAGATCCCTTAGCCCCACTCCAACTTTTGATTTTTGCCACTGCACATTCTCCAACAGGCATCATTATTCAAAATACTGATCTTGTGGAGTGGTCATTCCTTCCTCACAGTACAGTTAAGACTTTTACATTGTACTTGGATCAAATAGCTACATTAATCGGTCAGACAAGATTACGAATAATAAAATTATGTGGAAATGACCCAGACAAAATAGTTGTCCCTTTAACCAAGGAACAAGTTAGACAAGCCTTTATCAATTCTGGTGCATGGCAGATTGGTCTTGCTAATTTTGTGGGAATTATTGATAATCATTACCCAAAAACAAAGATCTTCCAGTTCTTAAAACTGACTACTTGGATTCTACCTAAAATTACCAGACGTGAACCTTTAGAAAATGCTCTAACAGTATTTACTGATGGTTCCAGCAATGGAAAAGCAGCTTACACAGGGCCGAAAGAACGAGTAATCAAAACTCCATATCAATCAGCTCAAAGAGCAGAGTTGGTTGCAGTCATTACAGTGTTACAAGATTTTGACCAACCTATCAATATTATATCAGATTCTGCATATGTAGTACAGGCTACAAGGGATGTTGAGACAGCTCTAATTAAATATAGCATGGATGATCAGTTAAACCAGCTATTCAATTTATTACAACAAACTGTAAGAAAAAGAAATTTCCCA------------TTTTATATTACTCATATTCGAGCACACACTAATTTACCAGGGCCTTTGACTAAAGCAAATGAAGAAGCTGACTTACTGGTATCATCTGCACTCATAAAAGCACAAGAACTTCATGCTTTGACTCATGTAAATGCAGCAGGATTAAAAAACAAATTTGATGTCACATGGAAACAGGCAAAAGATATTGTACAACATTGCACCCAGTGTCAAGTCTTACACCTGCCCACTCAAGAGGCAGGAGTTAATCCCAGAGGTCTGTGTCCTAATGCATTATGGCAAATGCATGTCACGCATGTACCTTCATTTGGAAGATTATCATATGTTCATGTAACAGTTGATACTTATTCACATTTCATATGGGCAACTTGCCAAACAGGAGAAAGTACTTCCCATGTTAAAAAACATTTA-----TTGTTTTGCTATAATGGGAGTTCCAGAAAAAATCAAAACTGGCAATGGACCAGGATATTGTAGTAAAGCTTTCCAAAAATTCTTAAGTCAGTGGAAAATTTCACATACAACAGGAATTCCTTATAATTCCCAAGGACAGGCCATAGTTGAAAGAACTAATAGAACACTCAAAACTCAATTAGTTAAACAAAAAGAAGGGGGAGACAGTAAGGAGTGTACCACTCCTCAGATGCAACTTAATCTAGCACTCTATACTTTAAATTTTTTAAACATTTATAGAAATCAGACTACTACTTCTGCAGAACAACATCTTACTGGTAAAAAGAACAGCCCACATGAAGGAAAACTAATTTGGTGGAAAGATAATAAAAATAAGACATGGGAAATAGGGAAGGTGATAACGTGGGGGAGAGGTTTTGCTTGTGTTTCACCAGGAGAAAATCAGCTTCCTGTTTGGATACCCACTAGACATTTGAAGTTCTACAATGAACCCATCGGAGATGCAAAGAAAAGGGCCTCCACGGAGATGGTAACACCC----------------------------------------------------------------------------------------------------------------------------------------------------------------------------------------------------------------------------------------------------------------------------------------------------AGTCACATGGATGGATAATCCTATAGAAGTATATGTTAATGATAGCGAATGGGTACCTGGCCCCACAGATGATCGCTGCCCTGCCAAACCTGAGGAAGAAGGGATGATGATAAATATTTCCATTGGGTATCGTTATCCTCCTATTTGCCTAGGGAGAGCACCAGGATGTTTAATGCCTGCAGTCCAAAATTGGTTGGTAGAAGTACCTACTGTCAGTCCCATCAGTAGATTCACTTATCACATGGTAAGCGGGATGTCACTTAGGCCACGGGTAAATTATTTACAAGACTTTTCTTATCAAAGATCATTAAAATTTAGACCTAAAGGGAAACCTTGCCCCAAGGAAATTCCCAAAGAATCAAAAAATACAGAAGTTTTAGTTTGGGAAGAATGTGTGGCCAATAGTGCGGTGATA-TTACAAAACAATGAATTCGGAACTATTATAGATTGGGCACCTCGAGGTCAATTCTACCACAATTGCTCAGGACAAACTCAGTCGTGTCCAA-GTGCACAAGTGAGTCCAGCTGTTGATAGCGACTTAACAGAAAGTTTAGACAAACATAAGCATAAAAAATTGCAGTCTTTCTACCCTTGGGAATGGGGAGAAAAAGGAATCTCTACCCCAAGACCAAAAATAATAAGTCCTGTTTCTGGTCCTGAACATCCAGAATTATGGAGGCTTACTGTGGCCTCACACCACATTAGAATTTGGTCTGGAAATCAAACTTTAGAAACAAGAGATCGTAAGCCATTTTATACTGTTGACCTAAATTCCAGTCTAACAGTTCCTTTACAAAGTTGCGTAAAGCCCCCTTATATGCTAGTTGTAGGAAATATAGTTATTAAACCAGACTCCCAGACTATAACCTGTGAAAATTGGAGATTGCTTACTTGCATTGATTCAACTTTTAATTGGCAACACCGTATTCTGCTGGTGAGAGCAAGAGAGGGCGTGTGGATCCCTGTGTCCATGGACCGACCGTGGGAGGCCTCACTATCCGTCCATATTTTAACTGAAGTATTAAAAGGTGTTTTAAATAGATCCAAAAGATTCATTTTTACTTTAATTGCAGTGATTATGGGATTAATTGCAGTCACAGCTACGGCTGCTGTAGCAGGAGTTGCATTGCACTCTTCTGTTCAGTCAGTAAACTTTGTTAATGATTGGCAAAAGAATTCTACAAGATTGTGGAATTCACAATCTAGTATTGATCAAAAATTGGCAAATCAAATTAATTGATCTTAGA--CAAACTGTCATTTGGATGGGAGACAGACTCATGAGCTTAGAACATCTTTTCCAGTTACAGTGTGACTGGAATACGTCAGATTTTTGTATTACACCCCAAATTTATAATGAGTCTGAGCATCACTGGGACATGGTTAGACGCCATCTACAGGGAAGAGAAGATAATCTCACTTTAGACATTTCCAAA-TTAAAAGAACAAATTTTCGAAGCATCTAAAGCCCATTTAAATTTGGTGCCAGGAACTGAGGCAATTGCAGGAGTTGCTGTTGGCCTCGCAAATCTTAACCCTGTCACTTGGGTTAAGACCATTGGAAGTACTACGATTATAAATTTCATATTAATCCTTGTGTGCCTGTTTTGTCAGTTGTTAGTCTGCAGGTGTACCCAACAGCTCCGAAGAGGCAGCGACCATCGAGAACGGGCCATGATGACGACGGTGGTTTTGTCGAAAAGAAAAGGGGGAAA--------------------------------------------------AAGTAGACATAGGAGACTCCATTTTGTTATGTACTAAGAAAAATTCTTC---------------------------TGCCTTGAGATTCTGT--------GACCTTACCCCCAACCCCGTGCTCTCTGAAACATGTGCTGTGTCAACTCAGAGTTAAATG---GATTAAGGGCGGTGCAAGATGTGCTTTGT-TAAACAGATGCTTGAAGGCAGCATGCTCCTTAAGAGTCATCACCACTCCCTAATCTCAAGTACCCAGGGACACAAAAACTGCGGAAGGCCGCAGGGACCTCTGCCTAGGAAAGCCAGGTATTGTCCAAGGTTTCTCCCCATGTGATAGTCTGAAATATGGCCTCGTGGGAAGGGAAAGACCTGACCGTCCCCCAGCCCGACACCCGTAAAGGGTCTGTGCTGAGGAGGATTAGTAAAAGAGGAAGGAATGCCTCTTGCAGTTGAGACAAGAGGAAGGCATCTGTCTCCTGCCTGTCCCTGGGCAATGGAATGTCTCGGTATAAAACCCGATTGTATGCTCCATCTACTGAGATAGGGAAAAACCGCCTTACGGCTGGAGGTGGGACCTGCGGGCAGCAATACTGCTTTGTAAAGCATTGAGATGTTTATGTGTATGCATATCTAAAAGCACAGCACTTAATCCTTTACATTGTCTATGATGCAAAGACCTTTGTTCACGTGTTTGTCTGCTGACCCTCTCCCCACAATTGTCTTGTGACCCTGACACATCCCCCTCTTCGAGAAACACCCACAGATGATCAATAAATACTAAGGGAACTCAGAGGCTGGCGGGATCCTCCAT-ATGCTGAACGCTGGTTCCCCGGGTCCCCTTATTTCTTTCTCTATACTTTGTCTCTGTGTCTTTTTCTTTTCCAAATCTCTCGTCCCACCTTACGAGAAACACCCACAGGTGTGTAGGGGCAACCCACCCCTACA
>12q13.2
TGTGGGGAAAAGCAAGAGAGATCAGATTGTTACTGTGTCTGTGTAGAAAGAAGTAGACATAGGAGACTCCATTTTGTTATGTACTAAGAAAAATTCTTCTGCCTTGAGATTCTGTTAATCTATAACCTTACCCCCAACCCCGTGCTCTCTGAAACGTGTGCTGTGTCAACTCAGAGTTAAATGGATTAAGGGCGGTGCAAGATGTGCTTTGTTAAACAGATGCTTGAAGGCAGCATGCTCTTTAAGAGTCATCACCACTCCCTAATCTCAAGTACCCAGGGACACAAAAACTGCGGAAGGCCGCAGGGACCTCTGCCTAGGAAAGCCAGGTATTGTCCAAGGTTTCTCCCCATGTGATAGTCTAAAATATGGCCTCGTGGGAAGGGAAAGACCTGACCGTCCCCCAGCCCGACACCCGTAAAGGGTCTGTGCTGAGGAGGATTAGTAAAAGAGAAAGGAATGCCTCTTGCAGTTGAGACAAGAGGAAGGCATCTGTCTCCTGCCTGTCCCTGGGCAATGGAATGTCTCGGTATAAAACCCGATTGTATGCTCCATCTACTGAGATAGGGAAAAACCGCCTTAGGGCTGGAGGTGGGACCTGCGGGCAGCAATACTGCTTTGTAAAGCACTGAGATGTTTATGTGTATGCATATCTAAAAGCACAGCACTTAATCCTTTACATTGTCTATGATGCCAAGACCTTTGTTCACGTGTTTGTCTGCTGACCCTCTCCCCACAATTGTCTTGTGACCCTGACACATCCCCCTCTTCGAGAAACACCCACAAATGATGAATAAATACTAAGGGAACTCAGAGGCTGGCGGGATCCTCCATTATGCTGAACGCTGGTTCCCCGGGTCCCCTTATTTCTTTCTCTATACTTTGTCTCTGTGTCTTTTTCTTTTCCAAATCTCTCGTCCCACCTTACGAGAAACACCCACAGGTGTGTAGGGGCAACCCACCCCTACATCTGGTGCCCAACGTG-AGGCTTTTCTCTAGGGTGAAGGTACTCTCAAGCGTGGT--------------------------------------CATTGAGGACAAGTCGACGAGAGATCCCGAGTACGTCTACAGTCAGCCTTACGGTAAGCTTGTGCGCTCGAAAGAAGCTAGGGTGATAATGGGGCAAACTAAAAGTAAAATTAAAAGTAAATATGCCTCTTATCTCAGCTTTATTAAAATTCTTTTAAAAAGAGGGGGAGTTAAAGTATCTACAAAAAATCTAATCAAGCTATTTCAAATAATAGAACAATTTTGCCCATGGTTTCCAGAACAAGGAACTTTAGATCTAAAAGATTGGAAAAGAATTGGTAAGGAACTAAAACAAGCAGGTAGGAAGGGTAATATCATTCCACTTACAGTATGGAATGATTGGGCCATTATTAAAGCAGCTTTAGAACCATTTCAAACAGAAGAAGATAGCATTTCAGTTTCTGATGCCCCTGGAAGCTGTTTAATAGATTGTAATGAAAAGACAAGGAAAAAATCCCAGAAAGAAACGGAAAGTTTACATTGCGAATATGTAGCAGAGCCGGTAATGGCTCAGTCAACCCAAAATGTTGACTATAATCAATTACAGGAGGTGATATATCCTGAAACGTTAAAATTAGAAGGAAAAGGTCCCGAATTAATGGGGCTATCAGAGTCTAAACCACGAGGCACAAGTCCTCTTCCAGCAGGTCAGGTGCCCGTAACATTACAACCTCAAAAGCAGGTTAAAGAAAATAAGACCCAACCGCCAGTAGCCTATCAATACTGGCCGCCGGCTGAACTTCAGTATCGGCCACCCCCAGAAAGTCAGTATGGATATCCAGGAATGCCCCCAGCACCACAGGGCAGGACGCTATACCCTCAGCCGCCCACTAGGAGACTTAATCCTATGGCACCACCTAGTAGACAGGGTAGTAAATTACATGAAATTATTGATAAATCAAGAAAGGAAGGAGATACTGAGGCATGGCAATTCCCAGTAACGTTAGAACCGATGCCACCTGGAGAAGGAGCCCAAGAGGGAGAGCCTCCCACAGTTGAGGCCAGATACAAGTCTTTTTCGATAAAAATGCTAAAAGATATGAAAGAGGGAGTAAAACAGTATGGACCCAACTCCCCTTATATGAGGACATTATTAGATTCCATTGCTCATGGACATAGACTCATTCCTTATGATTGGGAGATTCTGGCAAAATCGTCTCTCTCACCCTCTCAATTTTTACAATTTAAGACTTGGTGGATTGATGGGGTACAAGAACAGGTCCGAAGAAATAGGGCTGCCAATCCTCCAGTTAACATAAATGCAGATCAACTATTAAGAATAGGTCAAAATTGGAGTACTATTAGTCAACAAGCATTAATGCAAAATGAGGCCATTGAGCAAGTTAGAGCTATCTGCCTTAGAGCCTGGGAAAAAATCCAAGACCCAGGAAGTACCTGCCCCTCATTTAATACAGTAAGACAAGGTTCGAAAGAGCCCTATCCTGATTTTGTGGCAAGGCTCCAAGATGTTGCTCAAAAGTCAATTACCGATGAAAAAGCCCGTAAGGTCATAGTGGAGTTGATGGCATATGAAAACGCCAATCCTGAGTGTCAATCAGCCATTAAGCCATTAAAAGGAAAGGTTCCTACAGGATCAGATGTAATCTCAGAATATGTAAAAGCCTGTGATGGAATCGGAGGAGCTATGCATAAAGCTATGCTTATGGCTCAAGCAATAA---CAGGAGTTGTTTTAGGAGGACAAGTTAAAACATTTGGAGGAAAATGTTATAATTGTGGTCAAATTGGTCACTTAAAAAAGAATTGTCCAGTCTTAAATAAACAGAATATAACTATTCAAGCAACTAC---AACAGGTAGAGAGCCACTTGACTTATGTCCAAAATGTAAAAAAGGAAAACATTGGGCTAGTCAATGTCGTTCTAAATTTGATAAAAATGGGCAACCATTGTCGGGAAACGAGCAAAGGGGCCAGCCTCAGGCCCCACAACAAACTGGGGCATTCCCAATTCAGCCATTTGTTCCTCAGGGTTTTCAGGGACAACAACCCCCA----CTGTCCCAAGTGTTTCAGGGAATAAGCCAGTTACCACAATACAACAATTGTCCCCCACCACAAGCGGCAGTGCAGCAGTAGATTTATGTACTATACAAGCAGTCTCTCTGCTTCCAGGGGAGCCCCCACAAAAAGTCCCTACAGGGGTATATGGCCCACTGCCTGAGGGGACTGTAGGACTAATCTTGGGAAGATCAAGTCTAAATCTAAAAGGAGTTCAAATTCATACTAGTGTGGTTGATTCAGACTATAAAGGCGAAATTCAGTTGGTTATTAGCTCTTCAATTCCTTGGAGTGCCAGTCCAGGAGACAGGATTGCTCAATTATTACTCCTGCCATATATTAA-GGGTGGAAATAGTGAAATAAAAAAAATAGGAGGGCTTGTAAGCACTGATCCGACAGAAAAGACTGCATATTGGACAAGTCAAGTCTCAGAGAACAGACCTGTGTGTAAGGCCATTATTCAAGGAAAACAGTTTAAAAGGTTGGTAGACACTGGAGCAGATGTCTCTATCATTGCTTTAAATCAGTGGCCAAAAAATTGGCCTAAACAAAAGGCTGTTACAGAACTTGTCGACATAGGCACAGCCTCAGAAGTGTATCAAAGTACTGAGATTTTACATTGCTTAGGGCCAGATAATCAAGAAAGTACTGTTCAGCCAATGATTACTTCAATTCCTCTTAATCTGTGGGGTCGAGATTTATTACAACAATGGGGTGCGGAAATCACCATGCCCGCTCCATTATATAGCCCCACGAGTCAAAAAATCATGACCAAAATGGGATATATACCAGGAAAGGGACTAGGAAAAAATGAAGATGGCATTAAAATTCCATTTGAGACTAAAATAAATCAAGAAAGAGAAGGAATAGGGTATCCTTTTTAGGGGCGGCCACTGTAGAGCCTCCTAAACCCATACCATTAACTTGGAAAACAGAAAAACCGGTGTGGGTAAATCAGTGGCCGCTACCAAAACAAAAACTGGAGACTTTACATTTGTTAGCAAATGAACAGTTAGAAAAGGGTCACATTGAGCCTTCGTTCTCACCTTGGAATTCTCCTGTGTTTGTAATTCAGAAGAAATCAGGCAAATGGCGTATGTTAACTGACTTAAGGG---------CTGTAAACACCGTAATTCAACCCATGGGGCCTCTCCAACCTGGGTTGCCCTCTCCGGCCATGATCCCAAAAGATTGGCCTTTAATTATAATTGATCTAAAGGATTGCTTTTTTACCATCCCTCTGGCAGAGCAGGATTGTAAAAAATTTGCCTTTACTATACCAGCCATAAATAATAAAGAACCAGCCACCAGGTTTCAGTGGAAAGTGTTACCTCAGGAAATGCTTAATAGTCCAACTATTTGTCAGACTTTTGTAGGTCGAGCTCTTCAACCAGTTAGAGAAAAGTTTTCAAACTGTTATATTATTCATTATATTGATGATATTTTATGTGCTGCAGAAACGAAAGATAAATTAATTGACTGTTATACATTTCTGCAAGCAGAGGTTGCCAACGCAGGACTGGCAATAGCATCTGATAAGATCCAAACCTCTACTCCTTTTCATTATTTAGGAATGCAGATAGAAAATAAAAAAATTAAGCCACAAAAAATAGAAATAAGAAAAGACACATTAAAAACACTAAATGATTTTCAAAAATTACTAGGAGATATTAATTGGATTCGGCCAAATCTAGGCATTCCTACTTATGCCATGTCAAATTTGTTCTCATTCTTAAGAGGAGACTCAGACTTAAATAGTAAAAGAATATTAACCCCAGAGGCAACAAAAGAAATTAAATTAGTGAAAAAAAAAATTCAGTCAGCGCAAATAAATAGAATAGATCCCTTAGCCCCACTCCAACTTTTGATTTTTGCCACTGCACATTCTCCAACAGGCATCATTATTCAAAATACTGATCTTGTGGAGTGGTCATTCCTTCCTCACAGTACAGTTAAGACTTTTACATTGTACTTGGATCAAATAGCTACATTAATCGGTCAGACAAGATTACGAATAATAAAATTATGTGGAAATGACCCAGACAAAATAGTTGTCCCTTTAACCAAGGAACAAGTTAGACAAGCCTTTATCAATTCTGGTGCATGGCAGATTGGTCTTGCTAATTTTGTGGAAATTATTGATAATCATTACCCAAAAACAAAGATCTTCCAGTTCTTAAAATTGACTACTTGGATTCTACCTAAAATTACCAGACGTGAACCTTTAGAAAATGCTCTAACAGTATTTACTGATGGTTCCAACAATGGAAAAGCAACTTACACAGGACCAAAAGAACGAGTAATCAAAACTCCATATCAATCGGCTCAAAGAGCAGAGTTGGTTACAGTCATTACAGTGTTACAAGATTTTGACCAACCTATCAATATTATATCAGATTCTGCATATGTAGTACAAACTACAAGGGATGTTGAGACAGCTCTAATTAAATATAGCATGGATGATCAGTTAAACCAGCTATTCAATTTATTACAACAAACTGTAAGAAAAAGAAATTTCCCA------------TTTTATATTACTCATATTCGAGCACACACTAATTTACCAGGGCCTTTGACTAAAGCAAATAAACAAGCTGACTTACTGGTATCATCTACACTCATAAAAGCACAAAAACTTCATGCTTTAACTCATGTAAATGCAGCAGGATTAAAAAACAAATTTGATGTCACATGAAAACAGGCAAAAGATATTGTACAACATTGCACCCAGTGTCAAGTCTTACACCTGCCCACTCAAGAGGCAGGAGTTAATCCCAGAGGTCTGTGTCCTAATGCGTTATGGCAAATGGATGTCACGCATGTACCTTCATTTGAAAGATTATCATATGTTCACGTAACAGTTGATACTTATTCACATTTCATATGGGCAACTTGCCAAACAGGAGAAAGTACTTCCCATGTTAAAAAACATTTATTGTCTTGTTTTACTGTAATGAGAGTTCCAGAAAAAATCAAAACTGACAATGGACCAGGATATTGTAGTAAAGCTTTCCAAAAATTCTTAAGTCAGTGGAAAATTTCACATACAACAGAAATTCCTTATAATTCCCAAGGACAGGCCATAGTTGAAAGAACTAATAGAACACTCAAAACTCAATTAGTTAAACAAAAAGAAGGGGGAGACAGTAAGGAGTGTACCACTCCTCAGATGCAACTTAATCTAGCACTCTATACTTTAAATTTTTTAAACATTTATAGAAATCAGACTACTACTTCTGCAGAACAACATCTTACTGGTAAAAAGAACAGCCCACATGAAGGAAAACTAATTTGGTGGAAAGATAATAAAAATAAGACATGGGAAATAGGTAAGGTGATAACGTGGGGGAGAGGTTTTGCTTGTGTTTCACCAGGAGAAAATCAGCTTCCTGTTTGGATACCCACTAGACATTTGAAGTTCTACAATAAACCCATCGGAGATGCAAAGAAAAGGGCCTCCACGGAGATGGTAACACC-----------------------------------------------------------------------------------------------------------------------------------------------------------------------------------------------------------------------------------------------------------------------------------------------------AGTCACATGGATGGATAATCCTATAGAAGTATATGTTAATGATAGTGTATGGGTACCTGGCCCCATAGATGATCGCTGCCCTGCCAAACCTGAGGAAGAAGGGATGATGATAAATATTTCCATTGGGTATCGTTATCCTCCTATTTGCTTAGGGACAGCACCAGGATGTTTAATGCCTGCAGTCCAAAATTGGTTGGTAGAAGTACCTACTGTCAGTCCCATCAGTAGATTCACTTATCACATGGTAAGCGGGATGTCACTCAGGCCACGGGTAAATTATTTACAAGACTTTTCTTATCAAAGATCATTAAAATTTAGACCTAAAGGGAAAACTTGCCCCAAGGAAATTCCCAAAGAATCAAAAAATACAGAAGTTTTAGTTTGGGAAGAATGTGTGGCCAATAGTGTGGTGATA-TTACAAAACAATGAATTCGGAACTATTATAGATTGGGCACCTCGAGGTCAATTCTACCACAATTGCTCAGGACAAACTCAGTCGTGTCCAA-GTGCACAAGTGAGTCCAACTGTTGATAGCGACTTAACAGAAAGTTTAGACAAACATAAGCATAAAAAATTGCAGTCTTTCTACCCTTGGGAATGGGGAGAAAAAGGAATCTCTACCCCAAGACCAAAAATAATAAGTCCTGTTTCTGGTCCTGAACATCCAGAATTATGGAGGCTTACTGTGGCCTCACACCACATTAGAATTTGGCCTGGAAATCAAACTTTAGAAACAAGAGATCGTAAGCCATTTTATACTATCGACCTAAATTCCAGTCTAACAGTTCCTTTACAAAGTTGCGTAAAGCCCCCTTATATGCTAGTTGTAGGAAATATAGTTATTAAACCAGACTCCCAGACTATAACCTGTGAAAATTGTAGATTGCTTACTTGCATTGATTCAACTTTTAATTGGCAACACCGTATTCTGCTGGTGAGAGCAAGAGAGGGCGTGTGGATCCCTGTGTCCATGGACCGACCATGGGAGGCCTCACCATCCGTCCATATTTTGACTGAAGTATTAAAAGGTGTTTTAAATAGATCCAAAAGATTCATTTTTACTTTAATTGCAGTGATTATGGGATTAATTGCAGTCACAGCTACGGCTGCTGTAACAGGAGTTGCATTGCACTCTTCTGTTCAGTCAGTAAACTTTGTTAATGATGGGCAAAAAAATTCTACAAGATTGTGGAATTCACAATCTAGTATTGATCAAAAATTGGCAAATCAAATTAAT-GATCTTAGA--CAAACTGTCATTTGGATGGGAGACAGACTCATGAGCTTAGAACATCATTTCCAGTTACAATGTGACTGGAATACGTCAGATTTTTGTATTACACCCCAAATTTATAATGAGTCTGAGCATCACTGGGACATGGTTAGATGCCATCTACAGGGAAGAGAAGATAATCTCACTTTAGACATTTCCAAA-TTAAAAGAACAAATTTTCGAAGCATCAAAAGCCCATTTAAATTTGGTGCCAGGAACTGAGGCAATTACAGGAGTTGCTAATGGCCTCGCAAATCTTAACCCTGTCACTTGGGTTAAGACCATTGGAAGTACTACGATTTTAAATCTCATATTAATCCTTGTGTGCCTGTTTTGTCTGTTGTTAGTCTGCAGGTGTACCCAACAGCTCCGAAGAGACAGCGACCATCGAGAACAGGCCATGATGACGATGGCGGTTTTGTCGAAAAGAAAAGGGGGAAATGTGGGGAAAAGCAAGAGAGATCAGATTGTTACTGTGTCTGTGTAGAAAGAAGTAGACATAGGAGACTCCATTTTGTTATGTACTAAGAAAAATTCTTC---------------------------TGCCTTGAGATTCTGTTAATCTATAACCTTACCAATGGATT-AAGGGCGGTGCAAGATGTGCTTTGTTAAACAGATGCTTGAAGCCCAACCCCGTGCTCTCTGAAACGTGTGCTGTGTCAACTCAGAGTTA---GCAGCATGCTCTTTAAGAGTCATCACCACTCCCTAATCTCAAGTACCCAGGGACACAAAAACTGCGGAAGGCCGCAGGGACCTCTGCCTAGGAAAGCCAGGTATTGTCCAAGGTTTCTCCCCATGTGATAGTCTAAAATATGGCCTCGTGGGAAGGGAAAGACCTGACCGTCCCCCAGCCCGACACCCGTAAAGGGTCTGTGCTGAGGAGGATTAGTAAAAGAGAAAGGAATGCCTCTTGCAGTTGAGACAAGAGGAAGGCATCTGTCTCCTGCCTGTCCCTGGGCAATGGAATGTCTCGGTATAAAACCCGATTGTATGCTCCATCTACTGAGATAGGGAAAAACCGCCTTAGGGCTGGAGGTGGGACCTGCGGGCAGCAATACTGCTTTGTAAAGCACTGAGATGTTTATGTGTATGCATATCTAAAAGCACAGCACTTAATCCTTTACATTGTCTATGATGCCAAGACCTTTGTTCACGTGTTTGTCTGCTGACCCTCTCCCCACAATTGTCTTGTGACCCTGACACATCCCCCTCTTCGAGAAACACCCACAAATGATGAATAAATACTAAGGGAACTCAGAGGCTGGCGGGATCCTCCATTATGCTGAACGCTGGTTCCCCGGGTCCCCTTATTTCTTTCTCTATACTT-GTCTCTGTGTCTTTTTCTTTTCCAAATCTCTCGTCCCACCTTACGAGAAACACCCACAGGTGTGTAGGGACAACCCACCCCTACA
>22q11.21
TGTGGGGAAAAGCAAGAGAGATCAGATTGTTACTGTGTCTGTGTAGAAAGAAGTAGACATAGGAGACTCCATTTTGTTATGTGCTAAGAAAAATTCTTCTGCCTTGAGATTCTGTTAATCTATAACCTTACCCCCAACCCCGTGCTCTCTGAAACGTGTGCTGTGTCAACTCAGAGTTAAATGGATTAAGGGCGGTGCAGGATGTGCTTTGTTAAGCAGATGCTTGAAGGCAGCCTGCTCCTTAAGAGTCATCACCACTCCCTAATCTCAAGTACCCAGGGACACAAAAACTGCGGAAGGCC-CAGGGACCTCTGCCTAGGAAAGCCAGGTATTGTCCAAGGTTTCTCCCCATGTGATAGTCTGAAATATGGCCTCGTGGGAAGGGAAAGACCTGACCGTCCCCCAGCCCGACACCCGTAAAGGGTCTGTGCTGAGGAGAATTAGTAAAAGAGGAAGGAATGCCTCTTGCAGTTGAGACAAGAGGAAGGCATCTGTCTCCTGCCTGTCCCTGGGCAATGGAATGTCTCGGTATAAAACCCGATTGTATGCTCCATCTACTGAGATAGGGAAAAACCGCCTTAGGGCTGGAGGTGGGACCTGCGGGCAGCAATACTGCTTTGTAAAGCATTGAGATGTTTATGTGTATGCATATCTAAAAGCACAGCACTTAATCCTTTACATTGTCTATGATGCAAAGACCTTTGTTCACGTGTTTGTCTGCTGACCCTCTCCCCACAATTGTCTTGTGACCCTGACACATCCCCCTCTTCGAGAAACACCCACAAATGATGAATAAATACTAAGGGAACTCAGAGGCTGGCGGGATCCTCCAT-ATGCTGAACGCTGGTTCCCCGGTTCCCCTTATTTCTTTCTCTATACTTTGTCTCTGTGTCTTTTTCTTTTCCAAATCTCTCGTCCCACCTTACGAGAAACACCCACAGGTGTGTAGGGGCAACCCACCCCTACATCTGGTGCCCAACATGGAGGCTTTTCTCTAGGGTGAAGGTACGCTCGAGCGTGGTAGACATTTGAAGTTCTACAATGAACCCATCGGAGATGCCATTGAGGACAAGTCGACGAGAGATCCCGAGTACGTCTACAGTCAGCCTTACGGTAAGCTTGTGCGCTCGGAAGAAGCTAGGGTGATAATGGGGCAAACTAAAAGTAAAATTAAAAGTAAATATGCCTCTTATCTCAGCTTTATTAAAATTCTTTTAAAAAGAGGGGGAGTTAAAGTATCTACAAAAAATCTAATCAAGCTATTTCAAATAATAGAACAATTTTGCCCATGGTTTCCAGAACAAGGAACTTTAGATCTAAAAGATTGGAAAAGAATTGGTAAGGAACTAAAACAAGCAGGTAGGAAGGGTAATATCATTCCACTTACAGTATGGAATGATTGGGCCATTATTAAAGCAGCTTTAGAACCATTTCAAACAGAAGAAGATAGCGTTTCAGTTTCTGATGCCCCTGGAAGCTGTTTAATAGATTGTAATGAAAAGACAAGGAAAAAATCCCAGAAAGAAACGGAAAGTTTACATTGCGAATATGTAGCAGAGCCGGTAATGGCTCAGTCAACGCAAAATGTTGACTATAATCAATTACAGGAGGTGATATATCCTGAAACGTTAAAATTAGAAGGAAAAGGTCCAGAATTAGTGGGGCCATCAGAGTCTAAACCACGAGGGACAAGTCCTCTTCCAGCAGGTCAGGTGCCCGTAACATTACAACCTCAAAAGCAGGTTAAAGAAAATAAGACCCAACCGCCAGTAGCCTATCAATACTGGCCTCCGGCTGAACTTCAGTATCGGCCACCCCCAGAAAGTCAGTATGGATATCCAGGAATGCCCCCAGCACCACAGGGCAGGGCGCCATACCCTCAGCCGCCCACTAGGAGACTTAATCCTACGGCACCACCTAGTAGACAGGGTAGTGAATTACATGAAATTATTGATAAATCAAGAAAGGAAGGAGATACTGAGGCATGGCAATTCCCAGTAACGTTAGAACCGATGCCACCTGGAGAAGGAGCCCAAGAGGGAGAGCCTCCCACAGTTGAGGCCAGATACAAGTCTTTTTCGATAAAAATGCTAAAAGATATGAAAGAGGGAGTAAAACAGTATGGACCCAACTCCCCTTATATGAGGACATTATTAGATTCCATTGCTTATGGACATAGACTCATTCCTTATGATTGGGAGATTCTGGCAAAATCGTCTCTCTCACCCTCTCAATTTTTACAATTTAAGACTTGGTGGATTGATGGGGTACAAGAACAGGTCCGAAGAAATAGGGCTGCCAATCCTCCAGTTAACATAGATGCAGATCAACTATTAGGAATAGGTCAAAATTGGAGTACTATTAGTCAACAAGCATTAATGCAAAATGAGGCCATTGAGCAAGTTAGAGCTATCTGCCTTAGAGCCTGGGAAAAAATCCAAGACCCAGGAAGTGCCTGCCCCTCATTTAATACAGTAAGACAAGGTTCAAAAGAGCCCTATCCTGATTTTGTGGCAAGGCTCCAAGATGTTGCTCAAAAGTCAATTGCCGATGAAAAAGCCCGTAAGGTCATAGTGGAGTTGATGGCATATGAAAACGCCAATCCTGAGTGTCAATCAGCCATTAAGCCATTAAAAGGAAAGGTTCCTGCAGGATCAGATGTAATCTCAGAATATGTAAAAGCCTGTGATGGAATCGGAGGAGCTATGCATAAAGCTATGCTTATGGCTCAAGCAATAA---CAGGAGTTGTTTTAGGAGGACAAGTTAGAACATTTGGAGGAAAATGTTATAATTGTGGTCAAATTGGTCACTTAAAAAAGAATTGCCCAGTCTTAAACAAACAGAATATAACTATTCAAGCAACTAC---AACAGGTAGAGAGCCACCTGACTTATGTCCAAGATGTAAAAAAGGAAAACATTGGGCTAGTCAATGTCGTTCTAAATTTGATAAAAATGGGCAACCATTGTCGGGAAACGAGCAAAGGGGCCAGCCTCAGGCCCCACAACAAACTGGGGCATTCCCAATTCAGCCATTTGTTCCTCAGGGTTTTCAGGGACAACAACCCCCA----CTGTCCCAAGTGTTTCAGGGAATAAGCCAGTTACCACAATACAACAATTGTCCCCTGCCACAAGCAGCAGTGCAGCAGTAGATTTATGTACTATACAAGCAGTCTCTCTGCTTCCAGGGGAGCCCCCACAAAAAATCCCCACAGGGGTATATGGCCCCCTGCCTGAGGGGACTGTAGGACTAATCTTAGGAAGATCAAGTCTAAATCTAAAAGGAGTTCAAATTCATACTAGTGTGGTTGATTCAGACTATAAAGGCGAAATTCAGTTGGTTATTAGCTCTTCAATTCCTTGGAGTGCCAGTCCAGGAGACAGGAGTGCTCAATTATTACTCCTGCCATATATTAA-GGGTGGAAATAGTGAACTAAAAAAAATAGGAGGGCTTGGAAGCACTGATCCAACAGGAAAGGCTGCATATTGGGCAAGTCAGGTCTCAGAGAACAGACCTGTGTGTAAGGCCATTATTCAAGGAAAACAGTTTGAAGGGTTGGTAGACACTGGAGCAGATGTCTCTATCATTGCTTTAAATCAGTGGCCAAAAAATTGGCCTAAACAAAAGGCTGTTACAGGACTTGTCGGCATAGGCACAGCCTCAGAAGTGTATCAAAGTACGGAGATTTTACATTGCTTAGGGCCAGATAATCAAGAAAGTACTGTTCAGCCAATGATTACTTCAATTCCTCTTAATCTGTGGGGTTGAGATTTATTACAACAATGGGGTGCGGAAATCACCATGCCCGCTCCATTATATAGCCCCACGAGTCAAAAAATCATGACCAAGATGGGATATATACCAGGAAAGGGACTAGGGAAAAATGAAGATGGCATTAAAATTCCATTTGAGGCTAAAATAAATCAAAAAAGAGAAGGAATAGGGTATCCTTTTTAGGGGCGGCCACTATAGAGCCTCCTAAACCCATACCATTAACTTGGAAAACAGAAAAACCGGTGTGGGTAAATCAGTGGCCGCTACCAAAACAAAAACTGGAGGCTTTACATTTATTAGTAAATGAACAGTTAGAAAAGGGTCATATTGAGCCTTCGTTCTCACCTTGGAATTCTCCTGTGTTTGTAATTCAGAAGAAATCAGGCAAATGGCGTATGTTAACTGACTTAAGGG---------CCGTAAACGCCTTAATTCAACCCATGGGGCCTCTCCAACCCGGGTTGCCCTCTCCGGCCATAATCCCAAAAGATTAGCCTTTAATTATAATTGATCTAAAGGATTGCTTTTTTACCATCCCTCTGGCAGAGCAGGATTGTGAAAAATTTGCCTTTACTATACCAGCCATAAATAATAAAGAACCAGCCACCAGGTTTCAGTGGAAAGTGTTACCTCAGGGAATGCTTAATAGTCCAACTATTTGTCAGACTTTTGTAGGTCGAGCTCTTCAACCAGTTAGAGAAAAGTTTTCAGACTGTTATATTATTCATTATATTGATGATATTTTATGTGCTGCAGAAACGAAAGATAAATTAATTGACTGTTATACATTTCTGCAAGCAGAGGTTGCCAATGCTGGACTGGCAATAGCATCTGATAAGATCCAAACCTCTACTCCTTTTCATTATTTAGGGATGCAGATAGAAAATAGAAAAATTAAGCCACAAAAA-TAGAAATAAGAAAAGATACATTAAAAACACTAAATGATTTTCAAAAATTACTAGGAGATATTAATTGGATTCGGCCAACTCTAGGCATTCCTACTTATGCCATGTCAAATTTGTTCTCTATCTTAAGAGGAGACTCAGACTTAAATAGTAAAAGAATATTAACCCCAGAGGCAACAAAAGAAATTAAATTAGTGGAAGAAAAAATTCAGTCAGCGCAAATAAATAGAATAGATCCCTTAGCCCCACTCCAGCTTTTGATTTTTGCCACTGCACATTCTCCAACAGGCATCATTATTCAAAATACTGATCTTGTGGAGTGGTCATTCCTTCCTCACAGTACAGTTAAGACTTTTACATTGTACTTGGATCAAATGGCTACATTAATCGGTCAGACAAGATTACGAATAATAAAATTATGTGGAAATGACCAAGACAAAATAGTTGTCCCTTTAACCAAGGAACAAGTTAGACAAGCCTTTATCAATTCTGGTGCATGGCAGATTGGTCTTGCTAATTTTGTGGGAATTATTGATAATCATTACCCAAAAACAAAGATCTTCCAGTTCTTAAAATTGACTACTTGGATTCTACCTAAAATAACCAGACGTGAACCTTTAGAAAATGCTCTAACAGTATTTACTGATGGTTCCAGCAATGGAAAAGCAGCTTACACAGGGCCGAAAGAACGAGTAATCAAAACTCCATATCAATCGGCTCAAAGAGCAGAGTTGGTTGCAGTCATTACAGTGTTACAAGATTTTGACCAACCTATCAATATTATATCAGATTCTGCCTATGTAGTACAGGCTACAAGGGATGTTGAGACGGCTCTAATTAAATATAGCATGGATGATCAGTTAAACCAGCTATTCAATTTATTACAACAAACTGTAAGAAAAAGAAATTTCCCA------------TTTTATATTACTCATATTCGAGCACACACTAATTTACCAGGGCCTTTGACTAAAGCAAATGAACAAGCTGACTTACTGGTATCATCTGCACTCATAAAAGCACAAGAACTTCATGCTTTGACTCATGTAAATGCAGCAGGATTAAAAAACAAATTTGATGTCACATGGAAACAGGCAAAAGATATTGTACAACATTGCACCCAGTGTCAAGTCTTACACCTGCCCACTCAAGAGGCAGGAGTTAATCCCAGAGGTCTGTGTCCTAATGCATTATGGCAAATGGATGTCACGCATGTACCTTCATTTGGAAGATTATCATATGTTCATGTAACAGTTGATACTTATTCACATTTCATATGGGCAACTTGCCAAACAGGAGAAAGTACTTCCCATGTTAAAAAACATTTATTGTCTTGTTTTGCTGTAATGGGAGTTCCAGAAAAAATCAAAACTGACAATGGACCAGGATATTGTAGTAAAGCTTTCCAAAAATTCTTAAGTCAGTGGAAAATTTCACATACAACAGGAATTCCTTATAATTCCCAAGGACAGGCCATAGTTGAAAGAACTAATAGAACACTCAAAACTCAATTAGTTAAACAAAAAGAAGGGGGAGACAGTAAGGAGTGTACCACTCCTCAGATGCAACTTAATCTAGCACTCTATACTTTAAATTTTTTAAACATTTATAGAAATCAGACTACTACTTCTGCAGAACAACATCTTACTGGTAAAAAGAACAGCCCACATGAAGGAAAACTAATTTGGTGGAAAGATAATAAAAATAAGACATGGGAAATAGGGAAGGTGATAACGTGGGGGAGAGGTTTTGCTTGTGTTTCACCAGGAGAAAATCAGCTTCCTGTTTGGATACCCACTAGACATTTGAAGTTCTACAATGAACCCATCGGAGATGCAAAGAAAAGGGCCTCCGCGGAGATGGTAACACCC----------------------------------------------------------------------------------------------------------------------------------------------------------------------------------------------------------------------------------------------------------------------------------------------------AGTCACATGGATGGATAATCCTATAGAAGTATATGTTAATGATAGCGAATGGGTACCTGGCCCCACAGATGATCGCTGCCCTGCCAAACCTGAGGAAGAAGGGATGATGATAAATATTTCCATTGGGTATCGTTATCCTCCTATTTGCTTAGGGACAGCACCAGGATGTTTAATGCCTGCAGTCCAAAATTGGTTGGTAGAAGTACCTATTGTCAGTCCCATCAGTAGATTCACTTATCACATGGTAAGCGGGATGTCACTCAGGCCACGGGTAAATTATTTACAAGACTTTCCTTATCAAAGATCATTAAAATTTAGACCTAAAGGGAAACCTTGCCCCAAGGAAATTCCCAAAGAATCAAAAAATACAGAAGTTTTAGTTTGGGAAGAATGTGTGGCCAATAGTGCGGTGATA-TTACAAAACAATGAATTCGGAACTATTATAGATTGGGCACCTCGAGGTCAATTCTACCACAATTGCTCAGGACAAACTCAGTCATGTCCAA-GTGCACAAGTGAGTCCAGCTGTTGATAGCGACTTAACAGAAAGTTTAGACAAACATAAGCATAAAAAATTGCAGTCTTTCTACCCTTGGGAATGGGGAGAAAAAGGAATCTCTACCCCAAGACCAAAAATAATAAGTCCTGTTTCTGGTCCTGAACATCCAGAATTATGGAGGCTTACTGTGGCCTCACACCACATTAGAATTTGGTCTGGAAATCAAACTTTAGAAACAAGAGATCGTAAGCCATTTTATACTGTCGACCTAAATTCCAGTCTAACACTTCCTTTACAAAGTTGCGTAAAGCCCCCTTATATGCTAGTTGTAGGAAATATAGTTATTAAACCAGACTCCCAGACTATAACCTGTGAAAACTGTAGATTGCTTACTTGCATTGATTCAACTTTTAATTGGCAACACCGTATTCTGCTGGTGAGAGCAAGAGAGGGCGTGTGGATCCTTGTGTCCATGGACCGACCGTGGGAGGCCTCACCATCCGTCCATATTTTGACTGAAGTATTAAAAGGTGTTTTAAATAGATCCAAAAGATTCATTTTTACTTTAATTGCAGTGATTATGGGATTAATTGCAGTCACAGCTACGGGTGCTGTAGCAGGAGTTGCATTGCACTCTTCTGTTCAGTCAGTAAACTTTGTTAATGATTGGCAAAAAAATTCTACAAGATTGTGGAATTCACAATCTAGTATTGATCAAAAATTGGCAAATCAAATTAAT-GATCTTAGA--CAAACTGTCATTTGGATGGGAGACAGACTCATGAGCTTAGAACATCGTTTCCAGTTACAATGTGACTGGAATACGTCAGATTTTTGTATTACACCCCAAATTTATAATGAGTCTGAGCATCACTGGGACATGGTTAGACGCCATCTACAGGGAAGAGAAGATAATCTCACTTTAGACATTTCCAAA-TTAAAAGAACAAATTTTCGAAGCATCAAAAGCCCATTTAAATTTGGTGCCAGGAACTGAGGCAATTGCAGGAGTTGCTGATGGCCTCGCAAATCTTAACCCTGTCACTTGGGTTAAGACCATTGGAAGTACTACGATTATAAATCTCATATTAATCCTTGTGTGCCTGTTTTGTCTGTTGTTAGTCTGCAGGTGTACCCAACAGCTCCGAAGAGACAGCGACCATCGAGAACGGGCCATGATGACGATGGCGGTTTTGTCGAAAAGAAAAGGGGGAAATGTGGGGAAAAGCAAGAGAGATCAGATTGTTACTGTGTCTGTGTAGAAAGAAGTAGACATAGGAGACTCCATTTTGTTATGTGCTAAGAAAAATTCTTC---------------------------TGCCTTGAGATTCTGTTAATCTATAACCTTACCCCCAACCCCGTGCTCTCTGAAACGTGTGCTGTGTCAACTCAGAGTTAAATG---GATTAAGGGCGGTGCAGGATGTGCTTTGT-TAAACAGATGCTTGAAGGCAGCATGCTCCTTAAGAGTCATCACCACTCCCTAATCTCAAGTACCCAGGGACACAAAAACTGCGGAAGGCCGCAGGGACCTCTGCCTAGGAAAGCCAGGTATTGTCCAAGGTTTCTCCCCATGTGATAGTCTGAAATATGGCCTCGTGGGAAGGGAAAGACCTGACCGTCCCCCAGCCCGACACC----AAGGGTCTGTGCTGAGGAGGATTAGTAAAAGAGGAAGGAATGCCTCTTGCAGTTGAGACAAGAGGAAGGCATCTGTCTCCTGCCTGTCCCTGGGCAATGGAATGTCTCGGTATAAAACCCGATTGTATGCTCCATCTACTGAGATAGGGAAAAACCGCCTTAGGGCTGGAGGTGGGACCTGCGGGCAGCAATACTGCTTTGTAAAGCATTGAGATGTTTATGTGTATGCATATCTAAAAGCACAGCACTTAATCCTTTACATTGTCTATGATGCAAAGACCTTTGTTCACGTGTTTGTCTGCTGACCCTCTCCCCACAATTGTCTTGTGACCCTGACACATCCCCCTCTTCGAGAAACACCCACAAGTGATGAATAAATACTAAGGGAACTCAGAGGCTGGCGGGATCCTCCAT-ATGCTGAACGCTGGTTCCCCGGTTCCCCTTATTTCTTTCTCTATACTTTGTCTCTGTGTCTTTTTCTTTTCCAAATCTCTCGTCCCACCTTACGAGAAACACCCACAGGTGTGTAGGGGCAACCCACCCCTACA
>10p12.1
TGTGGGGAAAAGCAAGAGAGATCAGATTGTTACTGTGTCTGTGTAGAAAGAAGTAGACATAGGAGACTCCATTTTGTTATGTACTAAGAAAAATTCTTCTGCCTTGAGATTCTGTTAATCTATGACCTTACCCCCAACCCCGTGCTCTCTGAAACATGTGCTGTGTCAACTCAGAGTTGAATGGTTTAAGGGTTGTGCAGGATGTGCTTTGTTAAACAGATGCTTGAAGGCAGCATGCTCCTTAAGAGTCATCACCACTCCCTAATCTCAAGTACCCAGGGACACAAAAACTGCGGAAGGCCGCAGGGACCTCTGCCTAGGAAAGCCAGGTATTGTCCAAGGTTTCTCCCCATGTGATAGTCTGAAATATGGCCTCGTGGGAAGGGAAAGACCTGACCGTCCCCCAGCCCGACACCCGTAAAGGGTCTGTGCTGAGGAGGATTAGTAAAAGAGGAAGGAATGCCTCTTGCAGTTGAGACAAGAGGAAGGCATCTGTCTCCTTCCTGTCCCTGGGCAATGGAATGTCTCGGTATAAAACCCGATTGTATGCTCCATCTACTGAGATAGGGAAAAACCGCCTTAGGGCTGGAGGTGGGACCTGCGGGCAGCAATACTGCTTTGTAAAGCATTGAGATGTTTATGTGTATGCATATCTAAAAGCACAGCACTTAATCCTTTACATTGTCTATGATGCAAAGACCTTTGTTCACGTGTTTGTCTGCTGACCCTCTCCCCACAATTGTCTTGTGACCCTGACACATCCCCCTCTTCGAGAAACACCCACGGATGATCAATAAATATTAAGGGAACTCAGAGGCTGGCAGGATCCTCCAT-ATGCTGAACGCTGGTTCCCCGGGTCCCCTTCTTTCTTTCTCTATACTTTGTCTCTGTGTCTTTTTCTTTTCCAAATCTCTCGTCCCACCTTACGAGAAACACCCACAGGTGTGTAGGGGCAACCCACCCCTACATCTGGCGCCCAACGTGGAGGCTTTTCTCTAGGGTGAAGTTACGCTCGAGCGTGGT--------------------------------------CATTGAGGACAAGTCGACGAGAGATCCCGAGTACGTCTACAGTCAGCCTTACGGTAAGCTTGTGCGCTCGGAAGAAGCTAGGGTGATAATGGGGCAAACTAAAAGTAAAATTAAAAGTAAATATGCCTCTTATCTCAGCTTTATTAAAATTCTTTTAAAAAGAGGGGGAGTTAAAGTATCTACAAAAAATCTAATCAAGCTATTTCAAATAATAGAACAATTTTGCCCATGGTTTCCAGAACAAGGAACTTTAGATCTAAAAGATTGGAAAAGAATTGGTAAGGAACTAAAACAAGCAGGTAGGAAGGGTAATATCATTCCACTTACAGTATGGAATGATTGGGCCATTATTAAAGCAGCTTTAGAACCATTTCAAACAGAAGAAGATAGCGTTTCAGTTTCTGATGCCCCTGGAAGCTGTTTAATAGATTGTAATGAAAACACAAGGAAAAAATCCCAGAAAGAAACCGAAAGTTTACATTGCGAATATGTAGCAGAGCCGGTAATGGCTCAGTCAACGCAAAATGTTGACTATAATCAATTACAGGAGGTGATATATCCTGAAACGTTAAAATTAGAAGGAAAAGGTCCAGAATTAGTGGGGCCATCAGAGTCTAAACCACGAGGCACAAGTCCTCTTCCAGCAGGTCAGGTGCCCGTAAGATTACAACCTCAAAAGCAGGTTAAAGAAAATAAGACCCAACCGCCAGTAGCCTATCAATACTGGCCGCCAGCTGAACTTCAGTATCGGCCACCCCCAGAAAGTCAGTATGGATATCCAGGAATGCCCCCAGCACCACAGGGCAGGGCGCCATACCCTCAGCCGCCCACTAGGAGACTTAATCCTACGGCACCACCTAGTAGACAGGGTAGTGAATTACATGAAATTATTGATAAATCAAGAAAGGAAGGAGATACTGAGGCATGGCAATTCCCAATAACGTTAGAACCGATGCCACCTGGAGAAGGAGCCCAAGAGGGAGAGCCTCCCACAGTTGAGGCCAGATACAAGTCTTTTTCGATAAAAATGCTAAAAGATATGAAAGAGGGAGTAAAACAGTATGGACCCAACTCCCCTTATATGAGGACATTATTAGATTCCATTGCTTATGGACATAGACTCATTCCTTATGATTGGGAGATTCTGGCAAAATCGTCTCTCTCACCCTCTCAATTTTTACAATTTAAGACTTGGTGGATTGATGGGGTACAAGAACAGGTCCGAAGAAATAGGGCTGCCAATCCTCCAGTTAACATAGATGCAGATCAACTATTAGGAATAGGTCAAAATTGGAGTACTATTAGTCAACAAGCATTAATGCAAAATGAGGCCATTGAGCAAGTTAGAGCTATCTGCCTTAGAGCCTGGGAAAAAATCCAAGACCCAGGAAGTACCTGCCCCTCATTTAATACAGTAAGACAAGGTTCAAAAGAGCCCTATCCTGATTTTGTGGCAAGGCTCCAAGATGTTGCTCAAAAGTCAATTGCCGATGAAAAAGCCCATAAGGTCATAGTGGAGTTGATGGCATATGAAAACGCCAATCCTGAGTGTCAATCAGCCATTAAGCCATTAAAAGGAAAGGTTCCTGCAGGATCAGATGTAATCTCAGAATATGTAAAAGCCTGTGATGGAATCGGAGGAGCTATGCATAAAGCTATGCTTATGGCTCAAGCAATAA---CAGGAGTTGTTTTAGGAGGACAAGTTAGAACATTTGGAGGAAAATGTTACAATTGTGGTCAAATTGGTCACTTAAAAAAGAATTGCCCAGTCTTAAACAAACAGAATATAACTATTCAAGCAACTAC---AACAGGTAGAGAGCCACCTGACTTATGTCCAAGATGTAAAAAAGGAAAACATTGGGCTAGTCAATGTCGTTCTAAATTTGATAAAAATGGGCAACCATTGTCGGGAAATGAGCAAAGGGGCCAGCCTCAGGCCCCACAACAAACTGGGGCATTCCCAGTTCAGCCATTTGTTCCTCAGGGTTTTCAGGGACAACAACCCCCA----CTGTCCCAAGTGTTTCAGGGAATAAGCCAGTTACCACAATACAACAATTGTCCCTCACCACAAGCGGCAGTGCAGCAGTAGATTTATGTACTATACAAGCAGTCTCTCTGCTTCCAGGGGAGCCCCCACAAAAAATCCCCACAGGGGTATATGGCCCCCTGCCTAAGGGGACTGTAGGACTAATCTTGGGAAGATCAAGTCTAAATCTAAAAGGAGTTCAAATTCATACTAGTGTGGTTGATTCAGACTATAAAGGCGAAATTCAGTTGGTTATTAGCTCTTCAATTCCTTGGAGTGCCAGTCCAGGAGACAGGATTGCTCAATTATTACTCCTGCCATATATTAA-GGGTGGAAATAGTGAACTAAAAAAAATAGGAGGGCTTGGAAGCACTGATCCAACAGGAAAGGCTGCATATTGGGCAAGTCAGGTCTCAGAGAACAGACCTGTGTGCAAGGCCATTATTCAAGGAAAACAGTTTGAAGGGTTGGTAGACACTGGAGCAGATGTCTCTATCATTGCTTTAAATCAGTGGCCAAAAAATTGGCCTAAACAAAAGGCTGTTACAGGACTTGTCGGCATAGGCACAGCCTCAGAAGTGTATCAAAGTACTGAGATTTTACATTGCTTAGGGCCAGATAATCAAGAAAGTACTGTTCAGCCAATGATTACTTCAATTCCTCTTAATCTGTGGGGTCGAGATTTATTACAACAATGGGGTGCAGAAATCACCATGCCCGCTCCATTATATAGCCCCACGAGTCAAAAAATCATGACCAAGAGGGGATATATACCAGGAAAGGGACTAGGGAAAAATGAAGATGGCATTAAAATTCCATTTGAGGCTAAAATAAATCAAGAAAGAGAAGGAATAGGGTATCCTTTTTAGGGGCGGCCACTGTAGAGCCTCCTAAACCCATACCATTAACTTGGAAAACAGAAAAACCGGTGTGGGTAAATCAGTGGCCGCTACCAAAACAAAAACTGGAGGCTTTACATTTATTAGCAAATGAACAGTTAGAAAAGGGTCACATTGAGCCTTCGTTCTCACCTTGGAATTCTCCTGTGTTTGTAATTCAGAAGAAATCAGGCAAATGGCGTATGTTAACTGACTTAAGGG---------CTGTAAACGCCTTAATTCAACCCATGGGGCCTCTCCAACCCGGGTTGCCCTCTCCGGCCATGATCCCAAAAGATTGGCCTTTAATTATAATTGATCTAAAGGACTGCTTTTTTACCATCCCTCTGGCAGAGCAGGATTGCGAAAAATTTGCCTTTACTATACCAGCCATAAATAATAAAGAACCAGCCACCAGGTTTCAGTGGAAAGTGTTACCTCAGGGAATGCTTAATAGTCCAACTATTTGTCAGACTTTTGTAGGTCGAGCTCTTCAACCAGTTAGAGAAAAGTTTTCAGACTGTTATATTATTCATTATATTGATGATATTTTATGTGCTGCAGAAACGAAAGATAAATTAATTGACTGTTATACATTTCTGCAAGCAGAGGTTGCCAATGCTGGACTGGCAATAGCATCTGATAAGATCCAAACCTCTACTCCTTTTCATTATTTAGGGATGCAGATAGAAAATAGAAAAATTAAGCCACAAAAAATAGAAATAAGAAAAGACACATTAAAAACACTAAATGATTTTCAAAAATTACTAGGAGATATTAATTGGATTCGGCCAACTCTAGGCATTCCTACTTATGCCATGTCAAATTTGTTCTCTATCTTAAGAGGAGACTCAGACTTAAATAGTAAAAGAATATTAACCCCAGAGGCAACAAAAGAAATTAAATTAGTGGAAGAAAAAATTCAGTCAGCGCAAATAAATAGAATAGGTCCCTTAGCCCCACTCCAACTTTTGATTTTTGCCACTGCACATTCTCCAACAGGCATCATTATTCAAAATACTGATCTTGTGGAGTGGTCATTCCTTCCTCACAGTACAGTTAAGACTTTTACATTGTACTTGGATCAAATAGCTACATTAATCGGTCAGACAAGATTACGAATAACAAAATTATGTGGAAATGACCCAGACAAAATAGTTGTCCCTTTAACCAAGGAACAAGTTAGACAAGCCTTTATCAATTCTGGTGCATGGCAGATTGGTCTTGCTAATTTTGTGGGAATTATTGATAATCATTACCCAAAAACAAAGATCTTCCAGTTCTTAAAATTGACTACTTGGATTCTACCTAAAATTACCAGATGTGAACCTTTAGAAAATGCTCTAACAGTATTTACTGATGGTTCCAGCAATGGAAAAGCAGCTTACACAGGACCGAAAGAACGAGTAATCAAAACTCCATATCAATCGGCTCAAAGAGCAGAGTTGGTTGCAGTCATTACAGTGTTACAAGATTTTGACCAACCTATCAATATTATATCAGATTCTGCATATGTAGTACAGGCTACAAGGGATGTTGAGACAGCTCTAATTAAATATAGCATGGATGATCAGTTAAACCAGCTATTCAATTTATTACAACAAACTGTAAGAAAAAGAAATTTCCCA------------TTTTATATTACTCATATTCGAGCACACACTAATTTACCAGGGCCTTTGACTAAAGCAAATGAACAAGCTGACTTACTGGTATCATCTGCACTCATAAAAGCACAAGAACTTCATGCTTTGACTCATGTAAATGCAGCAGGATTAAAAAACAAATTTGATGTCACATGGAAACAGGCAAAAGATATTGTACAACATTGCACCCAGTGTCAAGTCTTACACCTGCCCACTCAAGAGGCAGGAGTTAATCCCAGAGGTCTGTGTCCTAATGCATTATGGCAAATGGATGTCACGCATGTACCTTCATTTGGAAGATTATCATATGTTCATGTAACAGTTGATACTTATTCACATTTCATATGGGCAACTTGCCAAACAGGAGAAAGTACTTCCCATGTTAAAAAACATTTATTGTCTTGTTTTGCTGTAATGGGAGTTCCAGAAAAAATCAAAACTGACAATGGACCAGGATATTGTAGTAAAGCTTTCCAAAAATTCTTAAGTCAGTGGAAAATTTCACATACAACAGGAATTCCTTATAATTCCCAAGGACAGGCCATAGTTGAAAGAACTAATAGAACACTCAAAACTCAATTAGTTAAACAAAAAGAAGGGGGAGACAGTAAGGAGTGTACCACTCCTCAGATGCAACTTAATCTAGCACTCTATACTTTAAATTTTTTAAACATTTATAGAAATCAGACTACTACTTCTGCAGAACAACATCTTACTGGTAAAAAGAACAGCCCACATGAAGGAAAACTAATTTGGTGGAAAGATAATAAAAATAAGACATGGGAAATAGGGAAGGTGATAACGTGGGGGAGAGGTTTTGCTTGTGTTTCACCAGGAGAAAATCAGCTTCCTGTTTGGTTACCCACTAGACATTTGAAGTTCTACAATGAACCCATCGGAGATGCAAAGAAAAGGGCCTCCACGGAGATGGTAACACC-----------------------------------------------------------------------------------------------------------------------------------------------------------------------------------------------------------------------------------------------------------------------------------------------------AGTCACATGGATGGATAATCCTATAGAAGTATATGTTAATGATAGTGTATGGGTACCTGGCCCCATAGATGATCGCTGCCCTGCCAAACCTGAGGAAGAAGGGATGATGATAAATATTTCCATTGGGTATCGTTATCCTCCTATTTGCCTAGGGAGAGCACCAGGATGTTTAATGCCTGCAGTCCAAAATTGGTTGGTAGAAGTACCTACTGTCAGTCCCATCAGTAGATTCACTTATCACATGGTAAGCGGGATGTCACTCAGGCCACGGGTAAATTATTTACAAGACTTTTCTTATCAAAGATCATTAAAATTTAGACCTAAAGGGAAACCTTGCCCCAAGAAAATTCCCAAAGAATCAAAAAATACAGAAGTTTTAGTTTGGGAAGAATGTGTGGACAATAGTGCGGTGATA-TTACAAAACAATGAATTCGGAACTATTATAGATTGGGCACCTCGAGGTCAATTCTACCACAATTGCTCAGGACAAACTCAGTCATGTCCAA-GTGCACAAGTGAGTCCAGCTGTTGACAGCGACTTAACAGAAAGTTTAGACAAACATAAGCATAAAAAATTGCAGTCTTTCTACCCTTGGGAATGGGGAGAAAAAGGAATCTCTACCCCAAGACCAAAAATAATAAGTCCTGTTTCTGGTCCTGAACATCCAGAATTATGGAGGCTTACTGTGGCCTCACACCACATTAGAATTTGGTCTGGAAATCAAACTTTAGAAACAAGAGATCGTAAGCCATTTTATACTGTCGACCTAAATTCCAGTCTAACACTTCCTTTACAAAGGTGCGTAAAGCCCCCTTATATGCTAGTTGTAGGAAATATAGTTATTAAACCAGACTCCCAGACTATAACCTGTGAAAATTGTAGATTGCTTACTTGCATTGATTCAACTTTTAATTGGCAACACCGTATTCTGCTGGTGAGAGCAAGAGAGGGCGTGTGGATCCCTGTGTCCATGGACCGACCGTGGGAGGCCTCACCATCCATCCATATTTTGACTGAAGTATTAAAAGGTGTTTTAAATAGATCCAAAAGATTCATTTTTACTTTAATTGCAGTGATTATGGGATTAATTGCAGTCACAGCTACGGCTGCTGTAGCAGGAGTTGCATTGCACTCTTCTGTTCAGTCAGTAAACTTTGTTAATGATTGGCAAAAAAATTCTACAAGATTGTGGAATTCACAATCTAGTATTGATCAAAAATTGGCAAATCAAATTAAT-GATCTTAGA--CAAACTGTCATTTGGATGGGAGACAGACTCATGAGCTTAGAACATCGTTTCCAGTTACAATGTGACTGGAATACGTCAGATTTTTGTATTACACCCCAAATTTATAATGAGTCTGAGCATCACTGGGACATGGTTAGACGCCATCTACAGGGAAGAGAAGATAATCTCACTTTAGACATTTCCAAAATTAAAAGAACAAATTTTCGAAGCATCAAAAGCCCATTTAAATTTGGTGCCAGGAACTGAGGCAATTGCAGGAGTTGCTGATGGCCTCGCAAATCTTAACCCTGTCACTTGGGTTAAGACCATTGGAAGTACTACGATTATAAATCTCATATTAATCCTTGTGTGCCTGTTTTGTCTGTTGTTAGTCTGCAGGTGTACCCAACAGCTCCGAAGAGACAGCGACCATCGAGAACAGGCCATGATGACGATGGCGGTTTTGTCGAAAAGAAAAGGGGGAAATGTGGGGAAAAGCAAGAGAGATCAGATTGTTACTGTGTCTGTGTAGAAAGAAGTAGACATAGGAGACTCCATTTTGTTATGTACTAAGAAAAATTCTTC---------------------------TGCCTTGAGATTCTGTTAATCTATGACCTTACCCCCAACCCCGTGCTCTGTGAAACATGTGCTGTGTCAACTCAGAGTTGAATG---GATTAAGGGCGGTGCAGGATGTGCTTTGT-TAAACAGATGCTTGAAGGCAGCATGCTCCTTAAGAGTCATCACCACTCCCTAATCTCAAGTACCCAGGGACACAAAAACTGCGGAAGGCCGCAGGGACCTCTGCCTAGGAAAGCCAGGTATTGTCCAAGGTTTCTCCCCATGTGATAGTCTGAAATATGGCCTCGTGGGAAGGGAAAGACCTGACCGTCCCCCAGCCCGACACCCGTAAAGGGTCTGTGCTGAGGAGGATTAGTAAAAGAGGAAGGAATGCCTCTTGCAGTTGAGACAAGAGGAAGGCATCTGTCTCCTGCCTGTCCCTGGGCAATGGAATGTCTCGGTATAAAACCCGATTGTATGCTCCATCTACTGAGATAGGGAAAAACCGCCTTAGGGCTGGAGGTGGGACCTGCGGGCAGCGATACTGCTTTGTAAAGCATTGAGATGTTTATGTGTATGCATATCTAAAAGCACAGCACTTAATCCTTTACATTGTCTATGATGCAAAGACCTTTGTTCACGTGTTTGTCTGCTGACCCTCTCCCCACAATTGTCTTGTGACCCTGACACATCCCCCTCTTCGAGAAACACCCACGGATGATCAATAAATATTAAGGGAACTCAGAGGCTGGCGGGATCCTCCAT-ATGCTGAACGCTGGTTCCCCGGGTCCCCTTCTTTCTTTCTCTATACTTTGTCTCTGTGTCTTTTTCTTTTCCAAATCTCTCGTCCCACCTTACGAGAAACACCCACAGGTGTGTAGGGGCAACCCACCCCTACA
>11q22.1
TGTGGGGAAAAGCAAGAGAGATCAGATTGTTACTGTGTCTGTGTAGAAAGAAGTAGACATAGGAGACTCCATTTTGTTATGTACTAAGAAAAATTCTTCTGCCTTGAGATTCTGTTAATCTATAACCTTACCCCCAACCCCGTGCTCTCTGAAACGTGTGCTGTGTCAACTCAGAGTTGAATGGATTAAGGGCGGTGCAGGATGTGCTTTGTTAAACAGATGCTTGAAGGCAGCATGCTCCTTAAGAGTCATCACCACTCCCTAATCTCAAGTACCCAGGGACACAAAAACTGCGGAAGGCC-CAGGGACCTCTGCCTAGGAAAGCCAGGTATTGTCCAAGGTCTCTCCCCATGTGATAGTCTGAAATATGGCCTCGTGGGAAGGGAAAGACCTGACCGTCCCCCAGCCCGACACCCGTAAAGGGTCTGTGCTGAGGAGGATTAGTAAAAGAGGAAGGAATGCCTCTTGCAGTTGAGACAAGAGGAAGGCATCTGTCTCCTGCCTGTCCCTGGGCAATGGAATGTCTCGGTATAAAACCCGATTGTATGCTCCATCTACTGAGATAGGGAAAAACCGCCTTAGGGCTGGAGGTGGGACCTGCGGGCAGCAATACTGCTTTGTAAAGCATTGAGATGTTTATGTGTATGCATATCTAAAAGCACAGCACTTAATCCTTTACATTGTCTATGATGCAAAGACCTTTGTTCACGTGTTTGTCTGCTGACCCTCTCCCCACAATTGTCTTGTGACCCTGACACATCCCCCTCTTTGAGAAACACCCACAGATGATCAATAAATACTAAGGGAACTCAGAGGCTGGCAGGATCCTCCAT-ATGCTGAACGCTGGTTCCCCGGTTCCCCTTATTTCTTTCTCTATACTTTGTCTCTGTGTCTTTTTCTTTTCCAAATCTCTCGTCCCACCTTATGAGAAACACCCACAGGTGTGTAGGGGCAACCCACCCCTACATCTGGTGCCCAACGTGGAGGCTTTTCTCTAGGGTGAAGGTACGCTCGAGCGTGGT--------------------------------------CATTGAGGACAAGTCGACGAGAGATCCCGAGTACGTCTACAGTCAGCCTTACGGTAAGCTTGTGTGCTCGGAAGAAGCTAGGGTGATAATGGGGCAAACTAAAAGTAAAATTAAAAGTAAATATGCCTCTTATCTCAGCTTTATTAAAATTCTTTTAAAAAGAGGGGGAGTTAAAGTATCTACAAAAAATCTAATCAAGCTATTTCAAATAATAGAACAATTTTGCCCATGGTTTCCAGAACAAGGAACTTTAGATCTAAAAGATTGGAAAAGAATTGGTAAGGAACTAAAACAAGCAGGTAGGAAGGGTAATATCATTCCACTTACAGTATGGAATGATTGGGCCATTATTAAAGCAGCTTTAGAACCATTTCAAACAGAAGAAGATAGCATTTCAGTTTCTGATGCCCCTGGAAGCTGTTTAATAGATTGTAATGAAAAGACAAGGAAAAAATCCCAGAAAGAAACGGAAGGTTTACATTGTGAATATGTAGCAGAGCCGGTAATGGCTCAGTCAACGCAAAATGTTGACTATAATCAATTACAGGAGGTGATATATCCTGAAACGTTAAAATTAGAAGGAAAAGGTCCAGAATTAGTGGGGCCATCAGAGTCTAAACCATGAGGCACAAGTCCTCTTCCAGCAGGTCAGGTGCCCGTAAGATTACAACCTCAAACGCAGGTTAAAGAAAATAAGACCCAACCGCCAGTAGCTTATCAATACTGGCCGCCGGCTGAACTTCAGTATCGGCCACCCCCAGAAAGTCAGTATGGATATCCAGGAATGCCCCCAGCACCACAGGGCAGGGCGCCATACCCTCAGCCACCCACTAGGAGACTTAATCCTACGGCACCACCTAGTAGACAGGGTAGTGAATTACATGAAATTATTGATAAATCAAGAAAGGAAGGAGATACTGAGGCATGGCAATTCCCAGTAACGTTAGAACCGAAGCCACCTGGAGAAGGAGCCCAAGAGGGAGAGCCTCCCACAGTTGAGGCCAGATACAAGTCTTTTTCGATAAAAATGCTAAAAGATATGAAAGAAGGAGTAAAACAGTATGGACCCAACTCCCCTTATATGAGGACATTATTAGATTCCATTGCTCATGGACATAGACTCATTCCTTATGATTGGGAGATTCTGGCAAAATCGTCTCTCTCACCCTCTCAATTTTTACAATTTAAGACTTGGTGGATTGATGGGGTACAAGAACAGGTCCGAAGAAATAGGGCTGCCAATCCTCCAGTTAACATAGATGCAGATCAACTATTAGGAATAGGTCAAAATTGGAGTACTATTAGTCAACAAGCATTAATGCAAAATGAGGCCATTGAGCAAGTTAGAGCTATCTGCCTTAGAGCCTGGGAAAAAATCCAAGACCCAGGAAGTACCTGCCCCTCATTTAATACAGTAAGACAAGGTTCAAAAGAGCCCTATCCTGATTTTGTGGCAAGGCTCCAAGATGTTGCTCAAAAGTCAATTGCCGATGAAAAAGCCCGTAAGGTCATAGTGGAGTTGATGGCATATGAAAACGCCAATCCTGAGTGTCAATCAGCCATTAAGCCATTAAAAGGAAAGGTTCCTGCAGGATCAGATGTAATCTCAGAATATGTAAAAGCCTGTGATGGAATCGGAGGAGCTATGCATAAAGCTATGCTTATGGCTCAAGCAATAA---CAGGAGTTGTTTTAGGAGGACAAGTTAGAACATTTGGAGGAAAATGTTATAATTGTGGTCAAATTGGTCACTTAAAAAAGAATTGCCCAGTCTTAAACAAACAGAATATAACTATTCAAGCAACTAC---AACAGGTAGAGAGCCACCTGACTTATGTCCAAGATGTAAAAAAGGAAAACATTGGGCTAGTCAATGTCGTTCTAAATTTGATAAAAATGGGCAACCATTGTCGGGAAACGAGCAAAGGGGCCAGCCTCAGGCCCCACAACAAACTGGGGCATTCCCAATTCAGCCATTTGTTCCTCAGGGTTTTCAGGGACAACAACCCCCA----CTGTCCCAAGTGTTTCAGGGAATAAGCCAGTTACCACAATACAACAATTGTCCCCCGCCACAAGCGGCAGTGCAGCAGTAGATTTATGTACTATACAAGCAGTCTCTCTGCTTCCAGGGGAGCCCCCACAAAAAATCCCCACAGGGGTATATGGCCCCCTGCCTGAGGGGACTGTAGGACTAATCTTGGGAAGATCAAGTCTAAATCTAAAAGGAGTTCAAATTCATACTAGTGTGGTTGATTCAGACTATAAAGGCAAAATTCAATTGGTTATTAGCTCTTCAATTCCTTGGAGTGCCATTCCAGGAGACAGGATTGCTCAATTATTACTCCTGCCATATATTAA-GGGTGGAAATAGTGAAATAAAAAGAATAGGAGGGCTTGTAAGCACTGATCCAACAGGAAAGGCTGCATATTGGGCAAGTCAGGTCTCAGAGAACAGACCTGTGTGTAAGGCCATTATTCAAGGAAAACAGTTTGAAGGGTTGGTAGACACTGGAGCAGATGTCTCTATCATTGCTTTAAATCAGTGGCCAAAAAATTGGCCTAAACAAAAGGCTGTTACAGGACTTGTCGGCGTAGGCACAGCCTCAGAAGTGTATCAAAGTACTGAGATTTTACATTGCTTAGGGCCAGATAATCAAGAAAGTACTGTTCAGCCAATGATTACTTCAATTCCTCTTAATCTGTGGGGTCGAGATTTATTACAACAATGGGGTGCGGAAATCACCATGCCCGCTCCATTATATAGCCCCACGAGTCAAAAAATCATGACCAAGATGGGATATATACCAGGAAAGGGACTAGGGAAAAATGAAGATGGCATTAAAATTCCAGTTGAGGCTAAAATAAATCAAAAAAGAGAAGGAATAGGGTATCCTTTTTAGGGGCGGCCACTGTAGAGCCTCCTAAACCCATACCATTAACTTGGAAAACAGAAAAACCGGTGTGGGTAAATCAGTGGCCGCTACCAAAACAAAAACTGGAGGCTTTACATTTATTAGCAAATGAACAGTTAGAAAAGGGTCATATTGAGCCTTCGTTCTCACCTTGGAATTCTCCTGTGTTTGTAATTCAGAAGAAATCAGGCAAATGGCGTATGTTAACTGACTTAAGGG---------CTGTAAACGCCGTAATTCAACCCATGGGGCCTCTCCAACCTGGGTTGCCATCTCCAGCCATGATCCCAAAAGATTGGCCTTTAATTATAATTGATCTAAAGGATTGCTTTTTTACCATCCCTCTGGCAGAGCAGGATTGTGAAAAATTTGCCTTTACTATACCAGCCATAAATAATAAAGAACCAGCCACCAGGTTTCAGTGGAAAGTGTTACCTCAGGGAATGCTTAATAGTCCAACTATTTGTCAGACTTTTGTAGGTCGAGCTCTTCAACCAGTTAGAGAAAAGTTTTCAGACTGTTATATTATTCATTATATTGATGATATTTTATGTGCTGCAGAAACGAAAGATAAATTAATTGACTGTTATACATTTCTGCAGGCAGAGGTTGCCAATGCTGGACTGGCAATAGCATCTGATAAGATCCAAACCTCTACTCCTTTTCATTATTTAGGGATGCAGATAGAAAATAGAAAAATTAAGCCACAAAAAATAGAAATAAGAAAAGACACATTAAAAGCACTAAATGATTTTCAAAAATTACTAGGAGATATTAATTGGATTCGGCCAACTCTAGGCATTCCTACTTATGCCATGTCAAATTTGTTCTCTATCTTAAGAGGAGACTCAGACTTAAATAGTAAAAGAATGTTAACCCCAGAGGCAACAAAAGAAATTAAATTAGTGGAAGAAAAAATTCAGTCAGCGCAAATAAATAGAATAGATCCCTTAGCCCCACTCCAACTTTTGATTTTTGCCACTGCACATTCTCCAACAGGCATCATTATTCAAAATACTGATCTTGTGGAGTGGTCATTCCTTCCTCACAGTACAGTTAAGACTTTTACACTGTACTTGGATCAAATAGCTACATTAATTGGTCAGACAAGATTACGAATAATAAAATTATGTGGAAATGACCCAGACAAAATAGTTGTCCCTTTAACCAAGGAACAAGTTAGACAAGCCTTTATCAATTCTGGTGCATGGCAGATTGGTCTTGCTAATTTTGTGGGAATTATTGATAATCATTACCCAAAAACAAAGATCTTCCAGTTCTTAAAATTGACTACTTGGATTCTACCTAAAATTACCAGACGTGAACCTTTAGAAAATGCTCTAACAGTATTTACTGATGGTTCCAGCAATGGAAAAGCAGCTTACACAGGGCCGAAAGAACGAGTAATCAAAACTCCATATCAATCGGCTCAAAGAGCAGAGTTGGTTGCAGTCATTACAGTGTTACAAGATTTTGA------TATCAATATTATATCAGATTCTGCCTATGTAGTACAGGCTACAAGGGATGTTGAGACAGCTCTAATTAAATATAGCATGGATGATCAGTTAAACCAGCTATTCAATTTATTACAACAAACTGTAAGAAAAAGAAATTTCCCA------------TTCTATATTACTCATATTCGAGCACACACTAATTTACCAGGGCCTTTGACTAAAGCAAATAAACAAGCTGACTTACTGGTATCATCTGCACTCATAAAAGCACAAGAACTTCATGCTTTGACTCATGTAAATGCAGCAGGATTAAAAAACAAATTTGATGTCACATGGAAACTGGCAAAAGATATTGTACAACATTGCACCCAGTGTCAAGTCTTACACCTGCCCACTCAAGAGGCAGGAGTTAATCCCAGAGGTCTGTGTCCTAATGCATTATGGCAAATGGATGTCACGCATGTACCTTCATTTGGAAGATTATCATATGTTCATGTAACAGTTGATACTTATTCACATTTCATATGGGCAACTTGCCACACAGGAGAAAGTACTTCCCATGTTAAAAAACACTTATTGTCTTGTTTTGCTGTAATGGGAGTTCCAGAAAAAATCAAAACTGACAATGGACCAGGATATTGTAGTAAAGCTTTCCAAAAATTCTTAAGTCAGTGGAAAATTTCACATACAACAGGAATTCCTTATAATTCCCAAGGACAGGCCATAGTTGAAAGAACTAATAGAACACTCAAAACTCAATTAGTTAAACAAAAAGAAGGGGGAGACAGTAAGGAGTGTACCACTCCTCAGATGCAACTTAATCTAGCACTCTATACTTTAAATTTTTTAAACATTTATAGAAATCAGACTACTACTTCTGCAGAACAACATCTTACTGGTAAAAAGAACAGCCCACATGAAGGAAAACTAATTTGGTGGAAAGATAATAAAAATAAGACATGGGAAATAGGGAAGGTGATAACGTGGGGGAGAGGTTTTGCTTGTGTTTCACCAGGAGAAAATCAGCTTCCTGTTTGGATACCCACTAGACATTTGAAGTTCTACAATGAACCCATCAGAGATGCAAAGAAAAGCACCTCCGCGGAGACGGAGACACCGCAATCGAGCACCGTTGACTCACAAGATGAACAAAATGGTGACGTCAGAAGAACAGATGAAGTTGCCATCCACCAAGAAGGCAGAGCCGCCAACTTGGGCACAACTAAAGAAGCTGACGCAGTTAGCTACAAAATATCTAGAGAACACAAAGGTGACACAAACCCCAGAGAGTATGCTGCTTGCAGCCTTGATGATTGTATCAATGGTGGTAAGTCTCCCTATGCCTGCAGGAGCAGCTGCAGCTAACTATACCTACTGGGCCTATG-TGCCTTTCCCGCCCTTAATTCGGGCAGTCACATGGATGGATAATCCTATAGAAGTATATGTTAATGATAGTGTATGGGTACCTGGCCCCATAGATGATCGCTGCCCTGCCAAACCTGAGGAAGAAGGGATGATGATAAATATTTCCATTGGGTATCGTTATCCTCCTATTTGCTTAGGGACAGCACCAGGATGTTTAATGCCTGCAGTCCAAAACTGGTTGGTAGAAGTACCTATTGTCAGTCCCATCAGTAGATTCACTTATCACATGGTAAGCGGGATGTCACTCAGGCCACGGGTAAATTATTTACAAGACTTTTCTTATCAAAGATCATTAAAATTTAGACCTAAAGGGAAACCTTGCCCCAAGGAAATTCCCAAAGAATCAAAAAATACAGAAGTTTTAGTTTGGGAAGAATGTGTGGCCAATAGTGCGGTGATA-TTACAAAACAATGAATTTGGAACTATTATAGATTGGGCACCTCGAGGTCAATTCTACCACAATTGCTCAGGACAAACTCAGTCGTGTCCAA-GTGCACAAGTGAGTCCAGCTGTTGATAGCGACTTAACAGAAAGTTTAGACAAACATAAGCATAAAAAATTGCAGTCTTTCTACCCTTGGGAATGGGGAGAAAAAGGAATCTCTACCCCAAGACCAAAAATAGTAAGTCCTGTTTCTGGTCCTGAACATCCAGAATTATGGAGGCTTACTGTGGCCTCACACCACATTAGAATTTGGTCTGGAAATCAAACTTTAGAAACAAGAGATCGTAAGCCATTTTATACTGTCGACCTAAATTCCAGTCTAACAGTTCCTTTACAAAGTTGCGTAAAGCCCCCTTATATGCTAGTTGTAGGAAATATAGTTATTAAACCAGACTCCCAGACTATAACCTGTGAAAATTGTAGATTGCTTACTTGCATTGATTCAACTTTTAATTGGCAACACCGTATTCTGCTGGTGAGAGCAAGAGAGGGCGTGTGGATCCCTGTGTCCATGGACCGACCGTGGGAGGCCTCACCATCCATCCATATTTTGACTGAAGTATTAAAAGGTGTTTTAAATAGATCCAAAAGATTCATTTTTACTTTAATTGCAGTGATTATGGGATTAATTGCAGTCACAGCTACGGGTGCTGTAGCAGGAGTTGCATTGCACTCTTCTGTTCAGTCAGTAAACTTTGTTAATGATTGGCAAAAAAATTCTACAAGATTGTGGAATTCACAATCTAGTATTGATCAAAAATTGGCAAATCAAATTAAT-GATCTTAGA--CAAACTGTCATTTGGATGGGAGACAGACTCATGAGCTTAGAACATCGTTTCCAGTTACAATGTGACTGGAATACGTCAGATTTTTGTATTACACCCCAAATTTATAATGAGTCTGAGCATCACTGGGACATGGTTAGACGCCATCTACAGGGAAGAGAAGATAATCTCACTTTAGACATTTCCAAA-TTAAAAGAACAAATTTTCAAAGCATCAAAAGCCCATTTAAATTTGGTGCCAGGAACTGAGGCAATTGCAGGAGTTGCTGATGGCCTCGCAAATCTTAACCCTGTCACTTGGGTTAAGACCATTGGAAGTACTACAATTATAAATCTCATATTAATCCTTGTGTGCCTGTTTTGTCTGTTGTTAGTCTGCAGGTGTACCCAACAGCTCTGAAGAGACAGCAACCATCGAGAACGGGCCATGATGACGATGGCGGTTTTGTCAAAAAGAAAAGGGGGAAATGTGGGGAAAAGCAAGAGAGATCAGATTGTCACTGTGTCTGTGTAGAAAGAAGTAGACATAGGAGACTCCATTTTGTTATGTACTAAGAAAAATTCTTC---------------------------TGCCTTGAGATTCTGTTAATCTATAACCTTACCCCCAACCCCGTGCTCTCTGAAACGTGTGCTGTGTCAACTCAGAGTTGAATG---GATTAAGGGCGGTGCAGGATGTGCTTTGT-TAAACAGATGCTTGAAGGCAGCATGCTCCTTAAGAGTCATCACCACTCCCTAATCTCAAGTACCCAGGGACACAAAAACTGCGGAAGGCCGCAGGGACCTCTGCCTAGGAAAGCCAGGTATTGTCCAAGGTTTCTCCCCATGTGATAGTCTGAAATATGGCCTCGTGGGAAGGGAAAGACCTGACCGTCCCCCAGCCCGACACCCGTAAAGGGTCTGTGCTGAGGAGGATTAGTAAAAGAGGAAGGAATGCCTCTTGCAGTTGAGACAAGAGGAAGGCATCTGTCTCCTGCCTGTCCCTGGGCAATGGAATGTCTCGGTATAAAACCCGATTGTATGCTCCATCTACTGAGATAGGGAAAAACCGCCTTAGGGCTGGAGGTGGGACCTGCGGGCAGCAATACTGCTTTGTAAAGCATTGAGATGTTTATGTGTATGCATATCTAAAAGCACAGCACTTAATCCTTTACATTGTCTATGATGCAAAGACCTTTGTTCACGTGTTTGTCTGCTGACCCTCTCCCCACAATTGTCTTGTGACCCTGACACATCCCCCTCTTTGAGAAACACCCACAGATGATCAATAAATACTAAGGGAACTCAGAGGCTGGCGGGATCCTCCAT-ATGCTGAACGCTGGTTCCCCGGTTCCCCTTATTTCTTTCTCTATACTTTGTCTCTGTGTCTTTTTCTTTTCCAAATCTCTCGTCCCACCTTACGAGAAACACCCACAGGTGTGTAGGGGCAACCCACCCCTACA
>1p31.1
TGTGGGGAAAAGCAAGAGAGATCAGATTGTTACTGTGTCTGTGTAGAAAGAAGTAGACATAGGAGACTCCATTTTGTTATGTACTAAGAAAAATTCTTCTGCCTTGAGATTCTGTTAATCTATAACCTTACCCCCAACCCCGTGCTCTCTGAAACGTGTGCTGTGTCAACTCAGAGTTAAATGGATTAAGGGCGGTGCAAGATGTGCTTTGTTAAACAGATGCTTGAAGGCAGCATGCTCCTTAAGAGTCATCACCACTCCCTAATCTCAAGTACCCAGGGACACAAAAACTGCGGAAGGCC-CAGGGACCTCTGCCTAGGAAAGCCAGGTATTGTCCAAGGTTTCTCCCCATGTGATAGTCTGAAATATGGCCTCGTGGGAAGGGAAAGACCTGACCATCCCCCAGCCCGACACCCGTAAAGGGTCTGTGCTGAGGAGGATTAGTAAAAGAGGAAGGAATGCCTCTTGCAGTTGAGACAAGAGGAAGGCATCTGTCTCCTGCCTGTCCCTGGGCAATGGAATGTCTCGGTATAAAACCCGATTGTATGCTCCATCTACTGAGATAGGGAAAAACTGCCTTAGGGCTGGAGGTGGGACCTGCGGGCAGCAATACTGCTTTGTAAAGCATTGAGATGTTTATGTGTATGCATATCTAAAAGCACAGCACTTAATCCTTTACATTGTCTATGATGCAAAGACCTTTGTTCACGTGTTTGTCTGCTGACCCTCTCCCCACAATTGTCTTGTGACCCTGACACATCCCCCTCTTCGAGAAACACCCACAAATGATGAATAAATACTAAGGGAACTCAGAGGCTGGCGGGATCCTCCAT-ATGCTGAACGCTGGTTCCCCGGTTCCCCTTATTTCTTTCTCTATACTTTGTCTCTGTGTCTTTTTCTTTTCCAAATCTCTCGTCCCACCTTACGAGAAACACCCACAGGTGTGTAGGGGCAACCCACCCCTACATCTGGTGCCCAACGTGGAGGCTTTTCTCTAGGGTGAAGGTACGCTCGAGCGTGGT--------------------------------------CATTGAGGACAAGTCGACGAGAGATCCCAAGTACGTCTACAGTCAGCCTTACAGTAAGCTTGTGCGCTCGGAAGAAGCTAGGGTGATAATAGGGCAAACTAAAAGTAAAATTAAAAGTAAATATGCCTCTTATCTCAGCTTTATTAAAATTCTTTTAAAAAGAGGGGGAGTTAAAGTATCTACAAAAAATCTAATCAAGCTATTTCAAATAATAGAACAATTTTGCCCATGGTTTCCAGAACAAGGAACTTTAGATCTAAAAGATTGGAAAAGAATTGGTAAGGAACTAAAACAAGCAGGTAGGAAGGGTAATATCATTCCACTTACAGTATGGAATGATTGGGCCATTATTAAAGCAGCTTTAGAACCATTTCAAACAGAAGAAGATAGCATTTCAGTTTCTGATGCCCCTGGAAGCTGTTTAATAGATTGTAATGAAAAGACAAGGAAAAAATCCCAGAAAGAAACGGAAAGTTTACATTGCAAATATGTAGCAGAGCCGGTAATGGCTCAGTCAACGCAAAATGTTGACTATAATCAATTACAGGAGGTGATATATCCTGAAACGTTAAAATTAGAAGGAAAAGGTCCAGAATTAATGGGGCCATCAGAGTCTAAACCACGAGGCACAAGTCCTCTTCCAGCAGGTCAGGTGCCCGTAAGATTACAACCTCAAACGCAGGTTAAAGAAAATAAGACCCAACCGCCAGTAGCTTATCAATACTGGCCGCCGGCTGAACTTCAGTATCGGCCACCCCCAGAAAGTCAGTATGGATATCCAGGAATGCCCCCAGCACCACAGGGCAGGGCGCCATACCCTCAGCTGCCCACTAGGAGACTTAATCCTATGGCACCACCTAGTAGACAGGGTAGTGAATTACATGAAATTATTGATAAATCAAGAAAGGAAGGAGATACTGAGGCATGGCAATTCCCAGTAACGTTAGAACCAATGCCACCTGGAGAAGGAGCCCAAGAGGGAGAGCCTCCCACAGTTGAGGCCAGATACAAGTCTTTTTCGATAAAAATGCTAAAAGATATGAAAGAGGGAGTAAAACAGTATGGACCCAACTCTCCTTATATGAGGACATTATTAGATTCCATTGCTCATGGACATAGACTCATTCCTTATGATTGGGAGATTCTGGCAAAATCGTCTCTCTCACCCTCTCAATTTTTACAATTTAAGACTTGGTGGATTGATGGGGTACAAGAACAGGTCCGAAGAAATAGGGCTGCCAATCCTCCAGTTAACATAGATGCAGATCAACTATTAGGAATAGGTCAAAATTGGAGTACTATTAGTCAACAAGCATTAATGCAAAATGAGGCCATTGAACAAGTTAGAGCTATCTGCCTTAGAGCCTGGGAAAAAATCCAAGACCCAGGAAGTACCTGCCCCTCATTTAATACAGTAAGACAAGGTTCAAAAGAGCCCTATCCTGATTTTGTGGCAAGGCTCCAAGATGTTGCTCAAAAGTCAATTGCCGATGAAAAAGCCCGTAAGGTCATAGTGGAGTTGATGGCATATGAAAACGCCAATCCTGAGTGTCAATCAGCCATTAAGCCATTAAAAGGAAAGGTTCCTGCAGGATCAGATGTAATCTCAGAATATGTAAAAGCCTGTGATGGAATCGGAGGAGCTATGCATAAAGCTATGCTTATGGCTCAAGCAATAA---CAGGAGTTGTTTTAGGAGGGCAAGTTAGAACATTTGGAAGAAAATGTTATAATTGTGGTCAAATTGGTCACTTAAAAAAGAATTGCCCAGTCTTAAATAAACAGAATATAACTATTCAACCAACTAC---AACAGGTAGAGAGCCACCTGACTTATGTCCAAGATGTAAAAAAGGAAAACATTGGGCTAGTCAATGTCGTTCTAAATTTGATAAAAATGGGCAACCATTGTCGGGAAATGAGCAAAGGGGCCAGCCTCAGGCCCCACAACAAACTGGGGCATTCCCAATTCAGCCATTTGTTCCTCAGGGTTTTCAGGGACAACAACCCCCA----CTGTCCCAAGTGTTTCAGGGAATAAGCCAGTTACCACAATACAACAATTGTCCCCCGCCACAAGCGGCAGTGCAGCAGTAGATTTATGTACTATACAAGCAGTCTCTCTGCTTCCAGGGGAGCCCCCACAAAAAATCCCCACAGGGGTATATGGCCCCCTGCCTGAGGGGACTGTAGGACTAATCTTGGGAAGATCAAGTCTAAATCTAAAAGGAGTTCAAATTCATACTAGTGTGGTTGATTCAGACTATAAAGGTGAAATTCAATTGGTTATTAGCTCTTCAATTCCTTGGAGTGCCAGTCCAGGAGACAGGATTGCTCAATTATTACTCCTGCCATATATTAA-GGATGGAAATAGTGAAATAAAAAGAATAGGAGGGCTTGTAAGCACTGATCCAACAGGAAAGGCTGCATATTGGGCAAGTCAGGTCTCAGAGAACAGACCTGTGTGTAAGGCCATTATTCAAGGAAAAC--------------------------------------------------------------------------------------------------------------------------------------------------------------------------------------------------------------------------------------------------------------------------------------------------------------------------------------------------------------------------------------------------------------------------------------------------------------------------------------------------------------------------------------------------------------------------------------------------------------------TAATT--------------------------------------------------------------------------------------------------------------------------------------------------------------------------------------------------------------------------------------------------------------------------------------------------------------------------------------------------------------------------------------------------------------------------------------------------------------------------------------------------------------------------------------------------------------------------------------------------------------------------------------------------------------------------------------------------------------------------------------------------------------------------------------------------------------------------------------------------------------------------------------------------------------------------------------------------------------------------------------------------------------------------------------------------------------------------------------------------------------------------------------------------------------------------------------------------------------------------------------------------------------------------------------------------------------------------------------------------------------------------------------------------------------------------------------------------------------------------------------------------------------------------------------------------------------------------------------------------------------------------------------------------------------------------------------------------------------------------------------------------------------------------------------------------------------------------------------------------------------------------------------------------------------------------------------------------------------------------------------------------------------------------------------------------------------------------------------------------------------------------------------------------------------------------------------------------------------------------------------------------------------------------------------------------------TGAAGGAAAACTAATTTGGTGGAAAGATAATAAAAATAAGACATGGGAAATAGGTAAGGTGATAACGTGGGGGAGAGGTTTTGCTTGTGTTTCACCAGGAGAAAATCAGCTTCCTGTTTGGATACCCACTAGACATTTGAAGTTCTACAATGAACCCATCGGAGATGCAAAGAAAAGGGCCTCCACGGAGATGGTAACACC-----------------------------------------------------------------------------------------------------------------------------------------------------------------------------------------------------------------------------------------------------------------------------------------------------AGTCACATGGATGGATAATCCTATAGAAGTATATGTTAATGATAGTGAATGGGTACCTGGCCCCACAGATGATCGCTGCCCTGCCAAACCTGAGGAAGAAGGGATGATGATAAATATTTCCATTGGGTATCGTTATCCTCCTATTTGCCTAGGGAGAGCACCAGGATGTTTAATGGCTGCAGTCCAAAATTGGTTGGTGGAAGTACCTACTGTCAGTCCCATCAGTAGATTCACTTATCACATGGTAAGCGGGATGTCACTCAGGCCACGGGTAAATTATTTACAAGACTTTCCTTATCAAAGATCATTAAAATTTAGACCTAAAGGGAAACCTTGCCCCAAGGAAATTCCCAAAGAATCAAAAAATACAGAAGTTTTAGTTTGGGAAGAATGTGTGGCCAATAGTGCGGTGATA-TTACAAAACAATGAATTCGGAACTATTATAGATTGGGCACCTCGAGGTCAATTCTACCACAATTGCTCAGGACAAACTCAGTCGTGTCCAA-GTGCACAAGTGAGTCCAGCTGTTGATAGCGACTTAACAGAAAGTTTAGACAAACATAAGCATAAAAAATTGCAGTCTTTCTACCCTTGGGAATGGGGAGAAAAAGGAATCTCTACCCCAAGACCAAAAATAGTAAGTCCTGTTTCTGGTCCTGAACATCCAGAATTATGGAGGCTTACTGTGGCCTCACACCACATTAGAATTTGGTCTGGAAATCAAACTTTAGAAACAAGAGATCGTAAGCCATTTTATACTGTCGACCTAAATTCCAGTCTAACAGTTCCTTTACAAAGTTGCGTAAAGCCCCCTTATATGCTAGTTGTAGGAAATATAGTTATTAAACCAGACTCCCAGACTATAACCTGTGAAAATTGTAGATTGCTTACTTGCATTGATTCAACTTTTAATTGGCAACACCGTATTCTGCTGGTGAGAGCAAGAGAGGGCGTGTGGATCCCTGTGTCCATGGACCGACCGTGGGAGGCCTCACCATCCGTCCATATTTTGACTGAAGTATTAAAAGGTGTTTTAAATAGATCCAAAAGATTCATTTTTACTTTAATTGCAGTGATTATGGGATTAATTGCAGTCACAGCTACGGCTGCTGTAGCAGGAGTTGCATTGCATTCTTCTGTTCAGTCAGTAAACTTTGTTAATGATTGGCAAAATAATTCTACAAGATTGTGGAATTCACAATCTAGTATTGATCAAAAATTGGCAAATCAAATTAAT-GATCTTAGA--CAAACTGTCATTTGGATGGGAGACAGACTCATGAGCTTAGAACATCGTTTCCAGTTACAATGTGACTGGAATACGTCAGATTTTTGTATTACACCCCAAATTTATAATGAGTCTGAGCATCACTGGGACATGGTTAGACGCCATCTACAGGGAAGAGAAGATAATCTCACTTTAGACATTTCCAAA-TTAAAAGAACAAATTTTCGAAGCATCAAAAGCCCATTTAAATTTGGTGCCAGGAACTGAGGCAATTGCAGGAGTTGCTGATGGCCTCGCAAATCTTAACCCTGTCACTTGGGTTAAGACCATTGGAAGTACTACAATTATAAATCTCATATTAATCCTTGTGTGCCTGTTTTGTCTGTTGTTAGTCTGCAGGTGTACCCAACAGCTCCGAAGAGACAGCGACCATCGAGAACGGGCCATGATGACGATGGCGGTTTTGTCGAAAAGAAAAGGGGGAAATGTGGGGAAAAGCAAGAGAGATCAGATTGTTACTGTGTCTGTGTAGAAAGAAGTAGACATAGGAGACTCCATTTTGTTATGTACTAAGAAAAATTCTTC---------------------------TGCCTTGAGATTCTGTTAATCTATAACCTTACCCCCAACCCCGTGCTCTCTGAAACGTGTGCTGTGTCAACTCAGAGTTAAATG---GATTAAGGGCGGTGCAAGATGTGCTTTGT-TAAACAGATGCTTGAAGGCAGCATGCTCCTTAAGAGTCATCACCACTCCCTAATCTCAAGTACCCAGGGACACAAAAACTGCGGAAGGCCGCAGGGACCTCTGCCTAGGAAAGCCAGGTATTGTCCAAGGTTTCTCCCCATGTGATAGTCTGAAATATGGCCTCGTGGGAAGGGAAAGACCTGACCATCCCCCAGCCCGACACCCGTAAAGGGTCTGTGCTGAGGAGGATTAGTAAAAGAGGAAGGAATGCCTCTTGCAGTTGAGACAAGAGGAAGGCATCTGTCTCCTGCCTGTCCCTGGGCAATGGAATGTCTCGGTATAAAACCCGATTGTATGCTCCATCTACTGAGATAGGGAAAAACTGCCTTAGGGCTGGAGGTGGGACCTGCGGGCAGCAATACTGCTTTGTAAAGCATTGAGATGTTTATGTGTATGCATATCTAAAAGCACAGCACTTAATCCTTTACATTGTCTATGATGCAAAGACCTTTGTTCACGTGTTTGTCTGCTGACCCTCTCCCCACAATTGTCTTGTGACCCTGACACATCCCCCTCTTTGAGAAACACCCACAAATGATGAATAAATACTAAGGGA-CTCAGAGGCTGGCGGGATCCTCCAT-ATGCTGAACGCTGGTTCCCCGGTTCCCCTTATTTCTTTCTCTATACTTTGTCTCTGTGTCTTTTTCTTTTCCAAATCTCTCGTCCCACCTTACGAGAAACACCCACAGGTGTGTAGGGGCAACCCACCCCTACA
>5q33.3
TGTGGGGAAAAGCAAGAGAGATCAAATTGTTACTGTGTCTGTGTAGAAAGAAGTAGACATAGGAGACTCCATTTTGTTATGTGCTAAGAAAAATTCTTCTGCCTTGAGATTCTGTTAATCTATGACCTTACCCCCAACCCCGTGCTCTCTGAAACGTGTGCTGTGTCAACTCAGGGTTGAATGGATTAAGGGCGGTGCAGGATGTGCTTTGTTAAACAGATGCTTGAAGGCAGCATGCTCCTTAAGAGTCATCACCACTCCCTAATCTCAAGTACCCAGGGACACAAAAACTGCGGAAGGCC-CAGGGACCTCTGCCTAGGAAAGCCAGGTATTGTCCAAGGTTTCTCCCCATGTGATAGTCTGAAATATGGCCTCGTGGGAAGGGAAAGACCTGACCGTCCCCCAGCCCGACACCTGTAAAGGGTCTGTGCTGAGGAGGATTAGTAAAAGAGGAAGGAATGCCTCTTGCAGTTGAGACAAGAGGAAGGCATCTGTCTCCTGCCTGTCCCTGGGCAATGGAATGTCTCGGTATAAAACCCGATTGTATGCTCCATCTACTGAGATAGGGAAAAACCGCCTTAGGGCTGGAGGTGGGACCTGCGGGCAGCAATACTGCTTTGTAAAGCATTGAGATGTTTATGTGTATGCATATCCAAAAGCACAGCACTTAATCCTTTACATTGTCTATGATGCCAAGACCTTTGTTCACGTGTTTGTCTGCTGACCCTCTCCCTACAATTGTCTTGTGACCCTGACACATCCCCCTCTTTGAGAAACACCCACAGATGATCAATAAATACTAAGGGAACTCAGAGGCTGGCGGGATCCTCCAT-ATGCTGAACGCTGGTTCCCCGGGTCCCCTTATTTCTTTCTCTATACTTTGTCTCTGTGTCTTTTTCTTTTCCAAATCTCTCGTCCCACCTTACGAGAAACACCCACAGGTGTGTAGGGGCAACCCACCCCTACATCTGGTGCCCAACGTGGAGGCTTTTCTCTAGGGTGAAGGTACGCTCGAGCGTGGT--------------------------------------CATTGAGGACAAGTCGACGAGAGATCCCGAGTACATCTACAGTCAGCCTTACGGTAAGCTTGCGCGCTCGGAAGAAGCTAGGGTGATAATGGGGCAAACTAAAAGTAAAATTAAAAGTAAATATGCCTCTTATCTCAGCTTTATTAAAATTCTTTTAAAAAGAGGGGGAGTTAAAGTATCTACAAAAAATCTAATCAAGCTATTTCAAATAATAGAACAATTTTGCCCATGGTTTCCAGAACAAGGAACTTTAGATCTAAAAGATTGGAAAAGAATTGGTAAGGAACTAAAACAAGCAGGTAGGAAGGGTAATATCATTCCACTTACAGTATGGAATGATTGGGCCATTATTAAAGCAGCTTTAGAACCATTTCAAACAGAAGAAGATAGCATTTCAGTTTCTGATGCCCCTGGAAGCTGTTTAATAGATTGTAATGAAAACACAAGGAAAAAATCCCAGAAAGAAACCGAAAGTTTACATTGCGAATATGTAGCAGAGCCGGTAATGGCTCAGTCAACGCAAAATGTTGACTATAATCAATTACAGGAGGTGATATATCCTGAAACGTTAAAATTAGAAGGAAAAGGTCCAGAATTAATGGGGCCATCAGAGTCTAAACCACGAGGCACAAGTCCTCTTCCAGCAGGTCAGGTGCCCGTAAGATTACAACCTCAAAAGCAGGTTAAAGAAAATAAGACCCAACCGCCAGTAGCCTATCAATACTGGCCGCCGGCTGAACTTCAGTATCGGCCACCCCCAGAAAGTCAGTATGGATATCCAGGAATGCCCCCAGCACCACAGGGCAGGGCGCCATACCATCAGCCGCCCACTAGGAGACTTAATCCTATGGCACCACCTAGTAGACAGGGTAGTGAATTACATGAAATTATTGATAAATCAAGAAAGGAAGGAGATACTGAGGCATGGCAATTCCCAGTAACGTTAGAACCGATGCCACCTGGAGAAGGAGCCCAAGAGGGAGAGCCTCCCACAGTTGAGGCCAGATACAAGTCTTTTTCGATAAAAATGCTAAAAGATATGAAAGAGGGAGTAAAACAGTATGGACCCAACTCCCCTTATATGAGGACATTATTAGATTCCATTGCTTATGGACATAGACTCATTCCTTATGATTGGGAGATTCTGGCAAAATCGTCTCTCTCACCCTCTCAATTTTTACAATTTAAGACTTGGTGGATTGATGGGGTACAAGAACAGGTCCGAAGAAATAGGGCTGCCAATCCTCCAGTTAACATAGATGCAGATCAACTATTAGGAATAGGTCAAAATTGGAGTACTATTAGTCAACAAGCATTAATGCAAAATGAGGCCATTGAGCAAGTTAGAGCTATCTGCCTTAGAGCCTGGGAAAAAATCCAAGACCCAGGAAGTACCTGCCCCTCATTTAATACAGTAAGACAAGGTTCAAAAGAGCCCTACCCTGATTTTGTGGCAAGGCTCCAAGATGTTGCTCAAAAGTCAATTGCCGATGAAAAAGCCGGTAAGGTCATAGTGGAGTTGATGGCATATGAAAACGCCAATCCTGAGTGTCAATCAGCCATTAAGCCATTAAAAGGAAAGGTTCCTGCAGGATCAGATGTAATCTCAGAATATGTAAAAGCCTGTGATGGAATCGGAGGAGCTATGCATAAAGCTATGCTTATGGCTCAAGCAATAA---CAGGAGTTGTTTTAGGAGGACAAGTTAGAACATTTGGAGGAAAATGTTATAATTGTGGTCAAATTGGTCACTTAAAAAAGAATTGCCCAGTCTTAAACAAACAGAATATAACTATTCAAGCAACTAC---AACAGGTAGAGAGCCACCTGACTTATGTCCAAGATGTAAAAAAGGAAAACATTGGGCTAGTCAATGTCGTTCTAAATTTGATAAAAATGGGCAACCATTGTCGGGAAACGAGCAAAGGGGCCAGCCTCAGGCCCCACAACAAACTGGGGCATTCCCAATTCAGCCATTTGTTCCTCAGGGTTTTCAGGGACAACAACCCCTA----CTGTCCCAAGTGTTTCAGGGAATAAGCCAGTTACCACAATACAACAATTGTCCCTCACCACAAGCGGCAGTGCAGCAGTAGATTTATGTACTATACAAGCAGTCTCTCTGCTTCCAGGGGAGCCCCCACAAAAAATCCCTACAGGGGTATATGGCCCACTGCCTGAGGGGACTGTAGGACTAATCTTGGGAAGATCAAGTCTAAATCTAAAAGGAGTTCAAATTCATACTAGTGTGGTTGATTCAGACTATAAAGGCGAAATTCAATTGGTTATTAGCTCTTCAATTCCTTGGAGTGCCAGTCCAAGAGACAGGATTGCTCAATTATTACTCCTGCCATATATTAA-GGGTGGAAATAGTGAAATAAAAAGAATAGGAGGGCTTGTAAGCACTGATCCAACAGGAAAGGCTGCATATTGGGCAAGTCAGGTCTCAGAGAACAGACCTGTGTGTAAGGCCATTATTCAAGGAAAACAGTTTGAAGGGTTGGTAGACACTGGAGCAGATGTCTCTATCATTGCTTTAAATCAGTGGCCAAAAAATTGGCCTAAACAAAAGGCTGTTACAGGACTTGTCGGCATAGGCACAGCCTCAGAAGTGTATCAAAGTATGGAGATTTTACATTGCTTAGGGCCAGATAATCAAGAAAGTACTGTTCAGCCAATGATTACTTCAATTCCTCTTAATCTGTGGGGTCGAGATTTATTACAACAATGGGGTGCGGAAATCACCATGCCCGCTCCATTATATAGCCCCACGAGTCAAAAAATCATGACCAAGATGGGATATATACCAGGAAAGGGACTAGGGAAAAATGAAGATGGCATTAAAGTTCCAGTTGAGGCTAAAATAAATCAAGAAAGAGAAGGAATAGGGTATCCTTTTTAGGGGCGGTCACTGTAGAGCCTCCTAAACCCATACCACTAACTTGGAAAACAGAAAAACCGGTGTGGGTAAATCAGTGGCCGCTACCAAAACAAAAACTGGAGGCTTTACATTTATTAGCAAATGAACAGTTAGAAAAGGGTCACATTGAGCCTTCGTTCTCACCTTGGAATTCTCCTGTGTTTGTAATTCAGAAGAAATCAGGCAAATGGCGTATGTTAACTGACTTAAGGG---------CTGTAAACGCCGTAATTCAACCCATGGGGCCTCTCCAACCCGGGTTGCCCTCTCCGGCCATGATCCCAAAAGATTGGCCTTTAATTATAATTGATCTAAAGGATTGCTTTTTTACCATCCCTCTGGCAGAGCAGGATTGTGAAAAATTTGCCTTTACTATACCAGCCATAAATAATAAAGAACCAGCCACCAGGTTTCAGTGGAAAGTGTTACCTCAGGGAATGCTTAATAGTCCAACTATTTGTCAGACTTTTGTAGGTCGAGCTCTTCAACCAGTGAGAGAAAAGTTTTCAGACTGTTATATTATTCATTATATTGATGATATTTTATGTGCTGCAGAAACGAAAGATAAATTAATTGACTGTTATACATTTCTGCAAGCAGAGGTTGCCAATGCTGGACTGGCAATAGCATCTGATAAGATCCAAACCTCTACTCCTTTTCATTATTTAGGGATGCAGATAGAAAATAGAAAAATTAAGCCACAAAAAATAGAAATAAGAAAAGACACATTAAAAACACTAAATGATTTTCAAAAATTACTAGGAGATATTAATTGGATTCGGCCAACTCTAGGCATTCCTACTTATGCCATGTCAAATTTGTTCTCTATCTTAAGAGGAGACTCAGACTTAAATAGTCAAAGAATATTAACCCCAGAGGCAACAAAAGAAATTAAATTAGTGGAAGAAAAAATTCAGTCAGCGCAAATAAATAGAATAGATCCCTTAGCCCCACTCCAACTTTTTATTTTTGCCACTGCACATTCTCCAACAGGCATCATTATTCAAAATACTGATCTTGTGGAGTGGTCATTCCTTCCTCACAGTACAGTTAAGACTTTTACATTGTACTTGGATCAAATAGCTACATTAATCGGTCAGACAAGATTACGAATAACAAAATTATGTGGAAATGACCCAGACAAAATAGTTGTCCCTTTAACCAAGGAACAAGTTAGACAAGCCTTTATCAATTCTGGTGCATGGCAGATTGGTCTTGCTAATTTTGTGGGACTTATTGATAATCATTACCCAAAAACAAAGATCTTCCAGTTCTTAAAATTGACTACTTGGATTCTACCTAAAATTACCAGACGTGAACCTTTAGAAAATGCTCTAACAGTATTTACTGATGGTTCCAGCAATGGAAAAGCAGCTTACACAGGGCCGAAAGAACGAGTAATCAAAACTCCATATCAATCGGCTCAAAGAGCAGAGTTGGTTGCAGTCATTACAGTGTTACAAGATTTTGACCAACCTATCAATATTATATCAGATTCTGCATATGTAGTACAGGCTACAAGGGATGTTGAGACAGCTCTAATTAAATATAGCATGGATGATCAGTTAAACCAGCTATTCAATTTATTACAACAAACTGTAAGAAAAAGAAATTTCCCA------------TTTTATATTACTCATATTCGAGCACACACTAATTTACCAGGGCCTTTGACTAAAGCAAATGAACAAGCTGACTTACTGGTATCATCTGCACTCATAAAAGCACAAGAACTTCATGCTTTGACTCATGTAAATGCAGCAGGATTAAAAAACAAATTTGATGTCACATGGAAACAGGCAAAAGATATTGTACAACATTGCACCCAGTGTCAAGTCTTACACCTGCCCACTCAAGAGGCAGGAGTTAATCCCAGAGGTCTGTGTCCTAATGCATTATGGCAAATGGATGTCACGCATGTACCTTCATTTGGAAGATTATCATATGTTCATGTAACAGTTGATACTTATTCACATTTCATATGGGCAACTTGCCAAACAGGAGAAAGTACTTCCCATGTTAAAAAACATTTATTGTCTTGTTTTGCTGTAATGGGAGTTCCAGAAAAAATCAAAACTGACAATGGACCAGGATATTGTAGTAAAGCTTTCCAAAAATTCTTAAGTCAGTGGAAAATTTCACATACAACAGGAATTCCTTATAATTCCCAAGGACAGGCCATAGTTGAAAGAACTAATAGAACACTCAAAACTCAATTAGTTAAACAAAAAGAAGGGGGAGACAGTAAGGAGTGTACCACTCCTCAGATGCAACTTAATCTAGCACTCTATACTTTAAATTTTTTAAACATTTATAGAAATCAGACTACTACTTCTGCAGAACAACATCTTACTGGTAAAAAGAACAGCCCACATGAAGGAAAACTAATTTGGTGGAAAGATAATAAAAATAAGACATGGGAAATAGGGAAGGTGATAACGTGGGGGAGAGGTTTTGCTTGTGTTTCACCAGGAGAAAATCAGCTTCCTGTTTGGTTACCCACTAGACATTTGAAGTTCTACAATGAACCCATCGGAGATGCAAAGAAAAGGGCCTCCACGGAGATGGTAACACCC----------------------------------------------------------------------------------------------------------------------------------------------------------------------------------------------------------------------------------------------------------------------------------------------------AGTCACATGGATGGATAATCCTATAGAAGTATATGTTAATGATAGTGTATGGGTACCTGGCCCCATAGATGATCGCTGCCCTGCCAAACCTGAGGAAGAAGGGATGATGATAAATATTTCCATTGGGTATCGTTATCCTCCTATTTGCCTAGGGAGAGCACCAGGATGTTTAATGCCTGCAGTCCAAAATTGGTTGGTAGAAGTACCTACTGTCAGTCCCATCAGTAGATTCACTTATCACATGGTAAGCGGGATGTCACTCAGGCCACGGGTAAATTATTTACAAGACTTTTCTTATCAAAGATCATTAAAATTTAGACCTAAAGGGAAACCTTGCCCCAAGGAAATTCCCAAAGAATCAAAAAATACAGAAGTTTTAGTTTGGGAAGAATGTGTGGCCAATAGTGCGGTGATA-TTATAAAACAATGAATTTGGAACTATTATAGATTGGGCACCTCGAGGTCAATTCTACCACAATTGCTCAGGACAAACTCAGTCGTGTCCAA-GTGCACAAGTGAGTCCAGCTGTTGATAGCGACTTAACAGAAAGTTTAGACAAACATAAGCATAAAAAATTGCAGTCTTTCTACCCTTGGGAATGGGGAGAAAAAGGAATCTCTACCCCAAGACCAAAAATAGTAAGTCCTGTTTCTGGTCCTGAACATCCAGAATTATGGAGGCTTACTGTGGCCTCACACCACATTAGAATTTGGTCTGGAAATCAAACTTTAGAAACAAGAGATTGTAAGCCATTTTATACTGTCGACCTAAATTCCAGTCTAACAGTTCCTTTACAAAGTTGCGTAAAGCCCCCTTATATGCTAGTTGTAGGAAATATAGTTATTAAACCAGACTCCCAGACTATAACCTGTGAAAATTGTAGATTGCTTACTTGCATTGATTCAACTTTTAATTGGCAACACCGTATTCTGCTGGTGAGAGCAAGAGAGGGCGTGTGGATCCCTGTGTCCATGGACCGACCGTGGGAGGCCTCACCATCCGTCCATATTTTGACTGAAGTATTAAAAGGTGTTTTAAATAGATCCAAAAGATTCATTTTTACTTTAATTGCAGTGATTATGGGATTAATTGCAGTCACAGCTACGGCTGCTGTAGCAGGAGTTGCATTGCACTCTTCTGTTCAGTCAGTAAACTTTGTTAATGATTGGCAAAAGAATTCTACAAGATTGTGGAATTCACAATCTAGTATTGATCAAAAATTGGCAAATCAAATTAAT-GATCTTAGA--CAAACTGTCATTTGGATGGGAGACAGACTCATGAGCTTAGAACATCGTTTCCAGTTACAATGTGACTGGAATACGTCAGATTTTTGTATTACACCCCAAATTTATAATGAGTCTGAGCATCACTGGGACATGGTTAGACGCCATCTACAGGGAAGAGAAGATAATCTCACTTTAGACATTTCCAAA-TTAAAAGAACAAATTTTCGAAGCATCAAAAGCCCATTTAAATTTGGTGCCAGGAACTGAGGCAATTGCAGGAGTTGCTGATGGCCTCGCAAATCTTAACCCTGTCACTTGGGTTAAGACCATTGGAAGTACTACGATTATAAATCTCATATTAATCCTTGTGTGCCTGTTTTGTCTGTTGTTAGTCTGCAGGTGTACCCAACAGCTCCGAAGAGACAGCGACCATCGAGAACGGGCCATGATGATGATGGCGGTTTTGTCGAAAAGAAAAGGGGGAAATGTGGGGAAAAGCAAGAGAGATCAAATTGTTACTGTGTCTGTGTAGAAAGAAGTAGACATAGGAGACTCCATTTTGTTATGTGCTAAGAAAAATTCTTC---------------------------TGCCTTGAGATTCTGTTAATCTATGACCTTACCCCAAACCCCGTGCTCTCTGAAACGTGTGCTGTGTCAACTCAGGGTTGAATG---GATTAAGGGCGGTGCAGGATGTGCTTTGT-TAAACAGATGCTTGAAGGCAGCATGCTCCTTAAGAGTCATCACCACTCCCTAATCTCAAGTACCCAGGGACACAAAAACTGCGGAAGGCCGCAGGGACCTCTGCCTAGGAAAGCCAGGTATTGTCCAAGGTTTCTCCCCATGTGATAGTCTGAAATATGGCCTCGTGGGAAGGGAAAGACCTGACCGTCCCCCAGCCCGACACCTGTAAAGGGTCTGTGCTGAGGAGGATTAGTAAAAGAGGAAGGAATGCCTCTTGCAGTTGAGACAAGAGGAAGGCATCTGTCTCCTGCCTGTCCCTGGGCAATGGAATGTCTCGGTATAAAACCCGATTGTATGCTCCATCTACTGAGATAGGGAAAAACCGCCTTAGGGCTGGAGGTGGGACCTGCGGGCAGCAATACTGCTTTGTAAAGCATTGAGATGTTTATGTGTATGCATATCCAAAAGCACAGCACTTAATCCTTTACATTGTCTATGATGCCAAGACCTTTGTTCACGTGTTTGTCTGCTGACCCTCTCCCCACAATTGTCTTGTGACCCTGACACATCCCCCTCTTTGAGAAACACCCACAGATGATCAATAAATACTAAGGGAACTCAGAGGCTGGCGGGATCCTCCAT-ATGCTGAACGCTGGTTCCCCGGGTCCCCTTATTTCTTTCTCTATACTTTGTCTCTGTGTCTTTTTCTTTTCCAAATCTCTCGTCCCACCTTACGAGAAACACCCACAGGTGTGTAGGGGCAACCCACCCCTACA
>3q27.2
TGTGGGGAAAAGCAAGAGAGATCAGATTGTTACTGTGTCTGTGTAGAAAGAAGTAGACATAGGAGACTCCATTTTGTTATGTACTAAGAAAAATTCTTCTGCCTTGAGATTCTGTTAATCTATAACCTTACCCCCAACCCTGTGCTCTCTGAAACATGTGCTCTGTCAACTCAGAGTTAAATGGATTAAGGGCGGTGCAAGATGTGCTTTGTTAAACAGATGCTTGAAGGCAGCATGCTCCTTAAGAGTCATCACCACTCCCTAATCTCAAGTACCCAGGGACACAAAAACTGCGGAAGGCC-CAGGGACCTCTGCCTAGGAAAGCCAGGTATTGTCCAAGGTTTCTCCCCATGTGATAGTCTGAAATATGGCCTCGTGGGAAGGGAAAGACCTGACCGTCCCCCAGCCCGACACCCGTAAAGGGTCTGTGCTGAGGAGGATTAGTATAAGAAGAAGGCATGCCTCTTGCAGTTGAGACAAGAGGAAGGCATCTGTCTCCTGCCTGTCCCTGGGCAATGGAATGTCTCGGTATAAAACCCGATTGTATGCTCCATCTACTGAGATAGGGAAAAACCGCCTTAGGGCTGGAGGTGGGACCTGCGGGCAGCAATACTGCTTTGTAAAGCATTGAAATGTTTATGTGTATGCATATCTAAAAGCACAGCACTTAATCCTTTACATTGTCTATGATGCAAAGACCTTTGTTCACGTGTTTGTCTGCTGACCCTCTCCCCACAATTGTCTTGTGACCCTGACACATCCCCCTCTTTGAGAAACACCCACAGATGATCAATAAATACTAAGGGAACTCAGAGGCTGGCGGGATCCTCCAT-ATGCTGAACGCTGGTTCCCCGGGTCCCCTTCTTTCTTTCTCTATACTTTGTCTCTGTGTCTTTTTCTTTTCCAAATCTCTCGTTCCACCTTACGAGAAACACCCACAGGTGTGTAGGGGCAACCCACCCCTACATCTGGCGCCCAACGTGGGGCTTTTCTCTAGGGTGAAGGTACGCTCGAGCGTGGTC---------------------------------------ATTGAGGACAAGTCGACGAGAGATCCCGAGTACTTCTACAGTCAGCCTTACGGTAAGCTTGTGCACTCGGAAGAAGCTAGGGTGATAATGGGGCAAACTAAAAGTAAAGTTAAAAGTAAATATGCCTCTTATCTCAGCTTTATTAAAATTCTTTTAAAAAGAGGGGGAGTTAAAGTATCTACAAAAAATCTAATCAAGCTATTTCAAATAATAGAACAATTTTGCCCATGGTTTCCAGAACAAGAAACTTTAGATCTAAAAGATTGGAAAAGAATTGGTAAGGAACTAAAACAAGCAGGTAGGAAGGGTAATATCATTCCACTTACAGTATGGAATGATTGGGCCATTATTAAAGCAGCTTTAGAACCATTTCAAACAGAAGA---TAGCGTTTCAGTTTCTGATGCCACTGGAAGCTGTATAATAGATTGTAATGAAAAGACAAGGAAAAAATCCCAGAAAGAAACCGAAAGTTTACATTGCGAATATGTAGCAGAGCCGGTAATGACTCAGTCAACGCAAAATGTTGACTATAATCAATTACAGGAGGTGATATATCCTGAAACGTTAAAATTAGAAGGAAAAGGTCCAGAATTAGTGGGGCCATCAGAGTCTAAACCACGAGGCACAAGTCCTCTTCCAGCAGGTCAGGTGCCTGTAACATTACAACCTCAAACGCAGGTTAAAGAAAATAAGACCCAACCGCCAGTAGCCTATCAATACTGGCCACCGGCTGAACTTCAGTATCGGCCACCCCCAGAAAGTCAGTATGGATATCCAGGAATGCCCCCAGCACCACAGGGCAGGGCGCCATACCCTCAGCCGCCCACTAGGAGACTTAATCCTACGGCACCACCTAGTAGACAGGGTAGTGAATTACATGAAATTATTGATAAATCAAGAAAGGAAGGAGATACTGAGGCATGGCAATTCCCAGTAACGTTAGAACCGATGCCACCTGGAGAAGGAGCCCAAGAGGGAGAGCCTCTCACAGTTGAGGCCAGATACAAGTCTTTTTCGATAAAAATGCTAAAAGATATGAAAGAGGGAGTAAAACAGTATGGACCCAACTCCCCTTATATGAGGACATTATTAGATTCCATTGCTCATGGACATAGACTCATTCCTTATGATTGGGAGATTCTGGCAAAATCGTCTCTCTCACCCTCTCAATTTTTACAATTTAAGACTTGGTGGATTGATGGGGTACAAGAACAGGTCCGAAGAAATAGGGCTGCCAATCCTCCAGTTAACATAGATGCAGATCAACTATTAGGAATAGGTCAAAATTGGAGTACTATTAGTCAACAAGCATTAATGCAAAATGAGGCCATTGAGCAAGTTAGAGCTATCTGCCTTAGAGCCTGGGAAAAAATCCAAGACCCAGGAAGTACCTGCCCCTCATTTAATACAGTAAGACAAGGTTCGAAAGAGCCCTACCCTGATTTTGTGGCAAGGCTCCAAGATGTTGCTCAAAAGTCAATTGCCGATGAAAAAGCCCGTAAGGTCATAGTGGAGTTGATGGCATATGAAAACGCCAATCCTGAGTGTCAATCAGCCATTAAGCCATTAAAAGGAAAGGTTCCTGCAGGATCAGATGTAATCTCAGAATATGTAAAAGCCTGTGATGGAATCGGAGGAGCTATGCATAAAGCTATGCTTATGGCTCAAGCAATAA---CAGGAGTTGTTTTAGGAGGACAAGTTAGAACATTTGGAGGAAAATGTTATAATTGTGGTCAAATTGGTCACTTAAAAAAGAATTGCCCAGTCTTAAATAAACAGAATATAACTATTCAAGCTACTACCACAACAGGTAGAGAGCCACCTGACTTATGTCCAAGATGTAAAAAAGGAAAACATTGGGCTAGTCAATGTCGTTCTAAATTTGATAAAAATGGGCAACCATTGTCGGGAAACGAGCAAAGGGGCCAGCCTCAGGCCCCACAACAAACTGGGGCATTCCCAATTCAGCCATTTGTTCCTCAGGGTTTTCAGGGACAAAAACCCCCCCTCCCTGTCCCAAGTGTTTCAGGGAATAAGCCAGTTACCACAATACAACAATTGTCCCCCGCCACAAGCGGCAGTGCAGCAGTAGATTTATGTACTATACAAGCAGTCTCTCTGCTTCCAGGGGAGCCCCCACAAAAAATCCCCACAGGGGTATATGGCCCCCTGCCTGAGGGGACTGTAGGACTAATCTTGGGAAAATCAAGTCTAAATCTAAAAGGAGTTCAAATTCATACTGGTGTGGTTGATTCAGACTATAAAGGCGAAATTCAGTTGGTTATTAGCTCTTCAATTCCTTGGAGTGCCAGTCCAGGAGACAGGATTGCTCAATTATTACTCCTGCCATATATTAA-GGGTGGAAATAGTGAGATAAAAAGAACAGGAGGGTTTGGAAGCACTGATCCAACAGGAAAGGCTGCATATTGGGCAAGTCAGGTCTCAGAGAACAGACCTGTGTGTAAGGCCATTATTCAAGGAAAACAGTTTGAAGGGTTAGTAGACACTGGAGCAGATGTCTCTATCATTGCTTTAAATCAGTGGCCAAAAAATTGGCCTAAACAAAAGGCTGTTACAGGACTTGTCGGCATAGGCACAGCCTCAGAAGTGTATCAAAGTACGGAGATTTTATATTGCTTAGGGCCAGATAATCAAGAAAGTACTGTTCAGCCAATGATTACTTCAATTCCTCTTAATCTGTGGGGTCGAGATTTATTACAACAATGGGGTGCGGAAATCA---TGCCCGCTCCATTATATAGCCCCACGAGTCAAAAAATCATGACCAAGATGGGATATATACCAGGAAAGGGACTAGGGAAAAATGAAGATGGCATTAAAGTTCCAGTTGAGGCTAAAATAAATCAAGAAAGAGAAGGAATAGGGTATCCTTTTTAGGGGCGGCCACTGTAGAGCCTCCTAAACCCATACCATTAACTTGGAAAACAGAAAAACCGGTGTGGGTAAATCAGTGGCCGCTACCAAAACAAAAACTGGAGGCTTTACATTTATTAGCAAATGAACAGTTAGAAAAGGGTCATATTGAGCCTTCATTCTCGCCTTGGAATTCTCCTGTGTTTGTAATTCAGAAGAAATCAGGCAAATGGCGTATGTTAACTGACTTAAGGG---------CCGTAAACGCCGTAATTCAACCCATGGGGCCTCTCCAACCCGGGTTGCCCTCTCCGGCCATGATCCCAAAAGATTGGCCTTTAATTATAATTGATCTAAAGGATTGCTTTTTTACCATCCCTCTGGCAGAGCAGGATTGTGAAAAATTTGCCTTTACTATACCAGCCATAAATAATAAAGAACCAGCCACCAGGTTTCAGTGGAAAGTGTTACCTCAGGGAATGCTTAATAGTCCAACTATTTGTCAGACTTTTGTAGGTCGAGCTCTTCAACCAGTTAGAGAAAAGTTTTCAGACTGTTATATTATTCATTATATTGATGATATTTTATGTGCTGCAGAAACGAAAGATAAATTAATTGACTGTTATACATTTCTGCAAGCAGAGGTTGCCAATGCTGGACTGGCAATAGCATCTGATAAGATCCAAACCTCTACTCCTTTTCATTATTTAGGGATGCAGATAGAAAATAGAAAAATTAAGCCACAAAAAATAGAAATAAGAAAAGACACATTAAAAACACTAAATGATTTTCAAAAATTACTAGGAGATATTAATTGGATTCGGCCAACTCTAGGCATTCCTACTTATGCCATGTCAAATTTGTTCTCTATATTAAGAGGAGACTCAGACTTAAATAGTAAAAGAATATTAACCCCAGAGGCAACAAAAGAAATTAAATTAGTGGAAGAAAAAATTCAGTCAGCGCAAATAAATAGAATAGATCCCTTAGCCCCACTCCAACTTTTGATTTTTGCCACTGCACATTCTCCAACAGGCATCATTATTCAAAATACTGATCTTGTGGAGTGGTCATTCCTTCCTCACAGTACAGTTAAGACTTTTACATTGTACTTGGATCAAATAGCTACATTAATTGGTCAGACAAGATTACGAATAATAAAATTATGTGGAAATGACCCAGACAAAATAGTTGTCCCTTTAACCAAGGAACAAGTTAGACAAGCCTTTATCAATTCTGGTGCATGGCAGATTGGTCTTGCTAATTTTGTGGGAATTATTGATAATCATTACCCAAAAACAAAGATCTTCCAGTTCTTAAAAATGACTACTTGGATTCTACCTAAAATTACCAGACGTGAACCTTTAGAAAATGCTCTAACAGTATTTACTGATGGTTCCAGCAATGGAAAAGCAGCTTACACAGGGCCGAAAGAACGAGTAATCAAAACTCCATATCAATCTGCTCAAAGAGCAGAGTTGGTTGCAGTCATTACAGTGTTACAAGATTTTGACCAACCTATCAATATTATATCAGATTCTGCCTATGTAGTACAGGCTACAAGGGATGTTGAGACAGCTCTAATTAAATATAGCATGGATGATCAGTTAAACCAGCTATTCAATTTATTACAACAAACTGTAAGAAAAAGAAATTTCCCA------------TTTTATATTACTCATATTCGAGCACACACTAATTTACCAGGGCCTTTGACTAAAGCAAATGAAGAAGCTGACTTACTGGTATCATCTGCACTCATAAAAGCACAAGAACTTCATGCTTTGACTCATGTAAATGCAGCAGGATTAAAAAACAAATTTGATGTCACATGGAAACAGGCAAAAGATATTGTACAACATTGCACCCAGTGTCAAGTCTTACACCTGCCCACTCAAGAGGCAGGAGTTAATCCCAGAGGTCTGTGTCCTAATGCATTATGGCAAATGGATGTCACGCATGTACCTTCATTTGGAAGATTATCGTATGTTCATGTAACAGTTGATACTTATTCACATTTCATATGGGCAACTTGCCAAACAGGAGAAAGTACTTCCCATGTTAAAAAACATTTATTGTCTTGTTTTGCTGTAATGGGAGTTCCAGAAAAAATCAAAACTGACAATGGACCAGGATATTGTAGTAAAGCTTTCCAAAAATTCTTAAGTCAGTGGAAAATTTCACATACAACAGGAATTCCTTATAATTCCCAAGGACAGGCCATAGTTGAAAGAACTAATAGAACACTCAAAACTCAATTAGTTAAACAAAAAGAAGGGGGAGACAGTAAGGAGTGTACCACTCCTCAGATGCAACTTAATCTAGCACTCTATACTTTAAATTTTTTAAACATTTATAGAAATCAGACTACTACTTCTGCAGAACAACATCTTACTGGTAAAAAGAACAGCCCACATGAAGGAAAACTAATTTGGTGGAAAGATAATAAAAATAAGACATGGGAAATAGGGAAGGTGATAACGTGGGGGAGAGGTTTTGCTTGTGTTTCACCAGGAGAAAATCAGCTTCCTGTTTGGATACCCACTAGACATTTGAAGTTCTACAATGAACCCATCGGAGATGCAAAGAAAAGGGCCTCCACGGAGATGGTAACACCC----------------------------------------------------------------------------------------------------------------------------------------------------------------------------------------------------------------------------------------------------------------------------------------------------AGTCACATGGATGGATAATCCTATAGAAGTATATGTTAATGATAGTGTATGGGTACCTGGCCCCACAGATGATCGCTGCCCTGCCAAACCTGAGGAAGAAGGGATGATGATAAATATTTCCATTGGGTATCGTTATCCTCCTATTTGCCTAGGGAGAGCACCAGGATGTTTAATGCCTGCAGTCCAAAATTGGTTGGTAGAAGTACCTACTGTCAGTCCCATCAGTAGATTCACTTATCACATGGTAAGCGGGATGTCACTCAGGCCACGGGTAAATTATTTATAAGACTTTTCTTATCAAAGATCATTAAAATTTAGACCTAAAGGGAAACCTTGCCCCAAGGAAATTCCCAAAGAATCAAAAAATACAGAAGTTTTAGTTTGGGAAGAATGTGTGGCCAATAGTGCGGTGATA-TTACAAAACAATGAATTCGGAACTATTATAGATTGGGTACCTCGAGGTCAATTCTACCACAATTGCTCAGGACAAACTCAGTCGTGTCCAA-GTGCACAAGTGAGTCCAGCTGTTGATAGCGACTTAACAGAAAGTTTAGACAAACATAAGCATAAAAAATTGCAGTCTTTCTACCCTTGGGAATGGGGAGAAAAAGGAATCTCTACCCCAAGACCAAAAATAATAAGTCCTGTTTCTGGTCCTGAACATCCAGAATTATGGAGGCTTACTGTGGCCTCACACCACATTAGAATTTGGTCTGGAAATCAAACTTTAGAAACAAGAGATCGTAAGCCATTTTATACTGTCGACCTAAATTCCAGTCTAACAGTTCCTTTACAAAGTTGCGTAAAGCCCCCTTATATGCTAGTTGTAGGAAATATAGTTATTAAACCAGACTCTCAAACTATAACCTGTGAAAATTGTAGATTGCTTACTTGCATTGATTCAACTTTTAATTGGCAACACCGTATTCTGCTGGTGAGAGCAAGAGAGGGCGTGTGGATCCCTGTGTCCATGGACCGACCGTGGGAGGCCTCACCATCCGTCCATATTTTGACTGAAGTATTAAAAGGTGTTTTAAATAGATCCAAAAGATTCATTTTTACTTTAATTGCAGTGATTATGGGATTAATTGCAGTCACAGCTACGGCTGCTGTAGCAGGAGTTGCATTGCACTCTTCTGTTCAGTCAGTAAACTTTGTTAATCATTGGCAAAAAAATTCTACAAGATTGTGGAATTCACAATCTAGTATTGATCAAAAATTGGCAAATCAAATTAAT-GATCTTAGA--CAAACTGTCATTTGGATGGGAGACAGGCTCATGAGCTTAGAACATCGTTTCCAGTTACAGTGTGACTGGAATACATCAGATTTTTGTATTACACCCCAAATTTATAATGAGTCTGAGCATCACTGGGACATGGTTAGACACCATCTACAGGGAAGAGAAGATAATCTCACTTTAGACATTTCCAAA-TTAAAAGAACAAATTTTCGAAGCATCAAAAGCCCATTTAAATTTGGTGCCAGGAACTGAGGCAATTGCAGGAGTTGCTGATGGCCTCGAAAATCTTAACCCTGTCACTTGGGTTAAGACCATTGGAAGTACTACGATTATAAATCTCATATTAATCCCTGTGTGCCTGTTTTGTCTGTTGTTAGTCTGCAGGTGTACCCAACAGCTCCAAAGAGACAGCGACCATCGAGAACGGGCCATGATGATGATGGTGGTTTTGTCGAAAAGAAAAGGGGGAAATGTGGGGAAAAGCAAGAGAGATCAGATTGTTACTGTGTCTGTGTAGAAAGAAGTAGACATAGGAGACTCCATTTTGTTATGTACTAAGAAAAATTCTTC---------------------------TGCCTTGAGATTCTGTTAATCTATAACCTTACCCCCAACCCTGTGCTCTCTGAAACATGTGCTCTGTCAACTCAGAGTTAAATG---GATTAAGGGCGGTGCAAGATGTGCTTTGT-TAAACAGATGCTTGAAGGCAGCATGCTCCTTAAGAGTCATCACCACTCCCTAATCTCAAGTACCCAGGGACACAAAAACTGCGGAAGGCCGCAGGGACCTCTGCCTAGGAAAGCCAGGTATTGTCCAAGGTTTCTCCCCATGTGATAGTCTGAAATATGGCCTCGTGGGAAGGGAAAGACCTGACCGTCCCCCAGCCCGACACCCGTAAAGGGTCTGTGCTGAGGAGGATTAGTATAAGAGGAAGGCATGCCTCTTGCAGTTGAGACAAGAGGAAGGCATCTGTCTCCTGCCCGTCCCTGGGCAATGGAATGTCTCGGTATAAAACCCGATTGTATGCTCCATCTACTGAGATAGGGAAAAACCGCCTTAGGGCTGGAGGTGGGACCTGCGGGCAGCAATACTGCTTTGTAAAGCATTGAAATGTTTATGTGTATGCATATCTAAAAGCACAGCACTTAATCCTTTACCTTGTCTATGATGCAAAGACCTTTGTTCACGTGTTTGTCTGCTGACCCTCTCCCCACAATTGTCTTGTGACCCTGACACATCCCCCTCTTCGAGAAACACCCACAGATGATCAATAAATACTAAGGGAACTCAGAGGCTGGCGGGATCCTCCATATGCTGAACGCTGGTTCCCCGGGTCCCCTTCTTTCTTTCTCTATACTTTGTCTCTGTGTCTTTTTCTTTTCCAAATCTCTCGTCCCACCTTACGAGAAACACCCACAGGTGTGTAGGGGCAACCCACCCCTACA-
>3q21.2
TGTGGGGAACAGCAAGAGAGATCAGATTGTTACTGTGTCTGTGTAGAAAGAAGTAGGCATAGGAGACTCCATTTTGTTATGTACTAAGAAAAATTCTTCTGCCTTGAGATTCTGT--------GACCTTACCCCCAACCCCGTGCTCTCTGAAACATGTGCTGTGTCAACTCAGAGTTGAATGGATTAAGGGCGGTGCAAGATGTGCTTTGTTAAACAGATGCTTGAAGGCAGCATGCTCCTTAAGAGTCATCACCACTCCCTAATCTCAAGTACCCAAGGACACAAAAACTGCAGAAGGCCGCAGGGACCTCTGCCTAGGAAAGCCAGGTATTGTCCAAGGTTTCTCCCCATGTGATAGTCTGAAATATGGCCTCATGGGAAGGGAAAGACCTGACTGTCCCCCAGCCCGACACCCGTAAAGGGTCTGTGCTGAGGAGGATTAGTAAAAGAGGAAAGAATGCCTCTTGCAGTTGAGACAAGAGGAAGGCATCTGTCTCCTGCCTGTCCCTAGGCAATGGAATGTCTCAGTATAAAACCTGATTGTATGCTCCATCTACTGAGATAAGGAAAAACCGCCTTAGGGCTGGAGGTGGGACCTGCGGGCAGCAATACTGCTTTGTAAAGCATTGAGATGTTTATGTGTATGCATATCTAAAAGCACAGCACTTAATCCTTTACATTGTCTATGATGCAAAGACCTTTGTTCACGTGTTTGTCTGCTGACCCTCTCCCCACAATTGTCTTGTGACCCTGACACATCCCCCTCTTCGAGGAACACCCACAGGTG------------------------------------------------------------------------------------------------------------------------------CATCCCCCTCTTCGAGGAACACCCACAGGTGTGGAGGGGCAACCCACCCCTACATCTGGCGCCCAACGTGG-GGCTTTTCTCTAGGGTGAAGGTACGCTCGAGCGTGGT--------------------------------------CATTGAGGACAAGTCGACGAGAGATCCCAAGTACGTCTACAGTCAGCCTTACGGTAAGCTTGTGTGCTCAGAAGAAGCTAAGGTGATAATGGGGCAAACTAAAAGTAAAATTAAAAGTAAATATGCCTCTCATCTCAGCTTTATTAAAATTCTTTTAAAAAGAGGGGGAGTTAAAGTATCTACAAAAAATCTAATCAAGCTATTTCAAATAATAGAACAATTTTGCCCATGGTTTCCAGAACAAGGAACTTTAGATCTAAAAGATTGGAAAAGAATTGGTAAGGAACTAAAACAAGCAGGTAGGAAGGGTAATATCATTCCACTTACAGTATGGAATGATTGGGCCATTATTAAAGCAGCTTTAGAACCATTTCAAACAGAAGAAGATAGCGTTTCAGTTTCTGATGCCCCTGGAAGCTGTTTAATAGATTGTAATGAAAAGACAAGGAAAAAATCCCAGAAAGAAACGGAAAGTTTACATTGCAAATATGTAGCAGAGCCGGTAATGGCTCAGTCAACGCAAAATGTTGACTATAATCAATTACAAGAGGTGATATAACCTGAAACGTTAAAATTAGAAGGAAAAGGTCCAGAATTAGTGGGGCCATCAGAGTCTAAACCATGAGGCACAAGTCCTCTTCCAGCAGGTCAGGTGCCTGTAACATTACAACCTCAAATGCAGGTTAAAGAAAATAAGACCCAACCGCCAGAAGCTTATCAATACTGGCCGCCGGCTGAACTTCAGTATCGGCCACCCCCAGAAAGTCAGTATGGATATCCAGGAATGCCCCCAGCACCACAGGGCAGGGCGCCATACCCTCAGCTGCCCACTAGGAGACTTAATCCTATGGCACCACCTAGTAGACAGGGTAGTGAATTACATGAAATTATTGATAAATCAAGAAAGGAAGGAGATACTGAGGCGTGGCAATTCCCAGTAACATTAGAACCGATGCCAACTGGAGAAGGAGCCCAAGAGGGAGAGCCTCCCACAGTTGAGGCCAGATACAAGTCTTTTTCGATAAAAATGCTAAAAGATATGAAAGAGGGAGTAAAACAGTATGGACCCAACTCCCCTTATATGAGGACATTATTAGATTCCATTGCTCATGGACATAGACTCATTCCTTATGATTGGGAGATTCTGGCAAAATCGTCTCTCTCACCCTCTCAATTTTTACAATTTAAGACTTGGTGGATTGATAGAGTACAAGAACAGGTCCGAAGAAATAGGGCTGCCAATCCTCCAGTTAACATAGATGCAGATCAACTATTAGGAACAGGTCAAAATTGGAGTACTATTAGTCAACAAGCATTAATGCAAAATGAGGCCATTGAGCAAGTTAGAGCTATCTGCCTTAGAGCCTAGGAAAAAATCCAAGACCCAGGAAGCGCCTGCCCCTCATTTAATACAGTAAGACAAGGTTCGAAAGAGCCCTACCCTGATTTTGTGGCAAGGCTCCAAGATGTTGCTCAAAAGTCAATTGCCGATGAAAAAGCCCGTAAGGTCATAGTGGAGTTGATGGCATATGAAAACGCCAATCCTAAGTGTCAATCAGCCATTAAGCCATTAAAAGGAAAGGTTCCTACAGGATCAGATGTAATCTCAGAATATGTAAAAGCCTGTGATGGAATCGGAGGAGATATGCATAAAGCTATGCTTATGGCTCAAGCAATAA---CAGGAGTTGTTTTAGGAGGACAAGTTAGAACATTTAGAAGAAAATGTTATAATTGTGGTCAAATTGGTCACTTAAAAAAGAATTGCCCAGTCTTAAACAAACAGAATATAACTATTCAAGCAACTAC---AACAGGTAGAGAGCCACCTGACTTATGTCCAAGATGTAAAAAAGGAAAACATTGGGCTAGTCAATGTCATTCTAAATTTGATAAAAATAGGCAACCATTGTCAGGAAACGAGCAAAGAGGCCAGCCTCAGGCCCCACAACAAACTGGGGCATTCCCAATTCAGCCATTTGTTCCTCAAAGTTTTCAGGGACAACAACCCCCC----CTGTCCCAAGTGTTTCAAGGAATAAGCCAGTTACCACAATACAACAATTGTCCCCCGCCACAAGCAGCAGTGCAGCAGTAGATTTATGTACTATACAAGCAGTCTCTCTGCTTCCAAGGGAGTCCCCACAAAAAATCCCCACAGGGGTATATGGCCCACTGCCTGAGGGGACTGTAGGACTAATCTTAGGAAGATCAAGTCTAAATCTAAAAGGAGTTCAAATTCATATTAGTGTAGTTGATTCAGACTATAAAGGCGAAATTCAATTGGTTATTAGCTCTTCAATTCCTTGAGGTGCCAGTCCAGGAGACAGGATTGCTCAATTATTACTCCTGCCATATATTAA-GGGTGGAAATAGTGAAATAAAAAGAATAGGAGGGTTTAGAAGCACTGATCCAACAGGAAAGGCTGCATATTAGGCAAGTCAGGTCTCAGAGAACAGACCTGTGTGTAAGGCCATTATTCAAGGAAAACAGTTTGAAAGGTTAGTAGACACTGGAGCAGATGTCTCCATCATTGCTTTAAATCAGTGGCCAAAAAATTGGCCTAAACAAAAGGCTGTTACAGGACTTGTTGGCATAGGCACAGCCTCAGAAGTGTATCAAAGTACTGAGATTTTACATTGCTTAGGGCCAGATAATCAAGAAAGTACTGTTCAGCCAATGATTACTTCAATTCCTCTTAATCTGTGAGGTTGAGATTTATTACAACAATGGGGTGCAGAAATCACCATGCCCGCTCCATTATATAGCCCCACGAGTCAAAAAATCATGACCAAGATAGGATATATACCAGGAAAAGGACTAAGGAAAAATGAAGATGGCATTAAAGTTCCAGTTGAGGCTAAAATAAATCAAAAAAGAGAAGGAATAGGGTATCCTTTTTAGGGGCGGCCACTGTAGAGCCTCCTAAACCCATACCATTAACTTGGAAAACAGAAAAATTGGTGTAGGTAAATCAGTGGCCGCTACCAAAACAAAAACTGGAGGCTTTACATTTATTAGCAAATGAACAGTTAGAAAAAGGTCATATTGAGCCTTCATTCTTGCCTTAGAATTCTCCTGTGTTTGTAATTCAGAAGAAATCAGGCAAATGGCGTATGTTAACTGACTTAAAGG---------CCATAAATGCCGTAATTCAACCCATGAGGCCTCTCCAACCTAGGTTGCCCTCTCCGGCCATGATCCCAAAAGACTGGCCTTTAATTATAATTGATCTAAAGGATTGCTTTTTTACCATCCCTCTGGTGGAGCAAGATTGTGAAAAATTTGCCTTTACTATACCAGCCATAAATAATAAAGAACCAGCCACCAGGTTTCAGTGGAAAGTGTTACCTCAAGGAATGCTTAATAGTCCAACTATTTGTCAGACTTTTGTAGGTCGAGCTCTTCAACCAGTTAAAGAAAAGTTTTCAGACTGTTATATTATTCATTATATTGATGATATTTTATGTGCTGCAGAAACGAAAGATAAATTAATTGACTGTTATACATTTCTGCAAGCAGAAGTTGCCAATGCAGGTCTGGCAATAGCATCTGATAAGATCCAAACCTCTACTCCTTTTCATTATTTAAGAATGCAGATAGAAAATAGAAAAATTAAGCCACAAAAAATAGAAATAAGAAAAGACACATTAAAAACACTAAATGATTTTCAAAAATTGCTAGGAGATATTAATTAGATTCGGCCAACTCTAGGCATTCCTACTTATGCCATGTCAAATTTGTTCTCTATCTTAAGAGGAGACTCAGACTTAAATAGTAAAAGAATGTTAACCCCAGAGGCAACAAAAGAAATTAAATTAGTGGAAGAAAAAATTCAGTCAGCGCAAATAAATAGAATAGATCCCTTAGCCCCACTCCATCTTTTAATTTTTGCCACTGCACATTCTCCAACAGGCATCATTATTCAAAATACTGATCTTGTGGAGTGGTCATTCCTTCCTCACAGTACAGTTAAGACTTTTACATTGTACTTGGATCAAATAGCTACATTAATTGGTCAGACAAGATTATGAATAATAAAATTATGTGGAAATGACCCAGACAAAATAGTTGTCCCTTTAACCAAGGAACAAGTTAGACAAGCCTTTATCAATTCTGGTGCATGGCAGATTGGTCTTGCTAATTTTGTAGGAATTATTGATAATCATTACCCAAAAACAAAAATCTTCCAGTTCTTAAAATTGACTACTTGGATTCTACCTAAAATTACCAGATGTGAACCTTTAGAAAATGCTCTAACAGTATTTACTGATGGTTCCAGCAATGGAAAAGCAGCTTACACAAGGCCGAAAGAACGAGTAATCAAAACTCCATATCAACCGACTCAAAGAGCAAAGTTGGTTGCAGTCATTACAGTGTTACAAGATTTTGACCAACCTATCAATATTATATCAGATTCTGCATATGTAGTACAGGTTACAAAGGATGTTAAGACAGCTCTAATTAAATATAGCATGGATGATCAGTTAAACCAGCTATTCAATTTATTACAACAAATTGTAAGAAAAAGAAATTTCCCA------------TTTTATATTACTCATATTCGAGCACACACTAATTTACCAAGGCCTTTGACTAAAGCAAATGAACAAGCTGACTTACTGGTATCATCTGCATTCATAAAAGCACAAGAACTTCATGCTTTGACTCATGTAAATGCAGCAGGATTAAAAAACAAATTTGATGTCACATAGAAACAGGCAAAAGATATTGTACAACATTGCACCCAGTGTCAAATCTTACACCTGCCCACCCAAGAGGCAGGAGTTAATCCCAGAAGTCTGTGTCCTAATGCATTATGGCAAATGGATGTCACGCATGTTCCTTCATTTGGAAGATTATCATATGTTCATGTAACAGTTGATACTTATTCACATTTCATATAGGCAACTTGCCAAACAGGAGAAAATACTTCCCATGTTAAAAAACATTTATTGTCTTATTTTGCTGTAATAGGAGTTCCAGAAAAAATCAAAACTGACAATGGACAAAGATATTGTAGTAAAGCTTTCCAAAAGTTCTTAAGTCAGTGGAAAATTTCACATACAACAAGAATTCCTTATAATTCCCAAGGACAGGCCATAGTTGAAAGAACTAATAGAACACTCAAAACTCAATTAGTTAAACAAAAAGAAGGGGGAGACAGTAAGGAGTGTACCACTCCTCAGATGCAACTTAATCTAGCACTCTATACTTTACATTTTTTAAACATTTATAGAAATTAGACTACTACTTCTGCAGAACAACATCTTACTGCTAAAAAGAACAGCCCACATGAAGGAAAACTAATTTGGTGGAAAGATAATAAAAATAAGACATGGGAAATAAGGAAGGTGATAATGTGGGGGAGAGGTTTTGCTTGTGTTTCACCAGGAGAAAATCAGCTTCCTGTTTGGATACCCACTAGACATTTGAAGTTCTACAATGAACTCATCAGAGATGCAAAGAAAAGCACATCCGTGGAGACGGAGACACCACAATCGAGCACCGTTGACTCACAAGATGAACAAAATGGTGACGTCAGAAGAAGAGATGAAGTTGCCATCCACCAAGAAGGCAGAGCCACCGACTTGGGCACAACTAAAGAAGCTGACACAGTTAGCTACAAAATATCTAGAGAACACAAAGGTGACACAAACCCCAGAGAGTATGCTGCTTGCAGCCTTGATGATTGTATCAATGGTGGTAAGTCTCCCTATGCCTGCAGGAGCAGCTGCAGCTAACTATACCTACTGGGCCTAAG-TGCCTTTCCCGCCCTTAATTTGGGCAGTCACATGGATGGATAATCCTATAGAAGTATATGTTAATGATAGTGTATGGGTACCTGGCCCCACAGATGATCGCTGCCCTGCCAAACCTGAGGAAGAAAGGATGATGATAAATATTTCCATTGGGTATCGTTATCCTCCTATTTGCCTAGGGAGAGCACCAGGATGTTTAATGCCTGCAGTCCAAAATTGGTTAGTAGAAGTACCTACTGTCAGTCCCATCAGTAGATTCACTTATCACATGGTAAGCGGGATGTCACTCAGGCCACAGGTAAATTATTTACAAGACTTTTCTTATCAAAGATCATTAAAATTTAGACCTAAAAGGAAACCTTGCCTCAAGGAAATTCCCAAAGAATCAAAAAATACAGAAGTTTTAGTTTAGGAAGAATGTGTGGCCAATAGTGCGGTGATA-TTACAAAACAATGAATTCGGAACTATTATAGATTAGGCACCTCGAGGTCAATTCTACCACAATTGCTCAGGACAAACTCAGCCGTGTCCAA-GTGCACAAGTGAGTCCAGCTGTTGATAGCGACTTAACAGAAAGTTTAGACAAACATAAGCATAAAAAATTGCAGTCTTTCTACCCTTAGGAATGAGGAGAAAAAGGAATCTCTACCCCAAGACCAAAAATAATAAGTCCTGTTTCTGGTCCTGAACATCCAGAATTATGGAGGCTTACTGTGGCCTCACACCACATTAGAATTTGGTCTGGAAATCAAACTTTAGAAACAAGAGATCATAAGCCATTTTATACTATCGACCTAAATTCCAGTCTAACACTTCCTTTACAAAGTTGCGTAAAGCCCCCTTATATGCTAGTTGTAGGAAATATAGTTATTAAACCAGACTCCCAGACTATAACCTGTGAAAATTGTAGATTGCTTACTTGCATTGATTCAACTTTTAATTGGCAACACCGTATTCTGCTAGTGAGAGCAAGAGAGGGCGTGTGGATCCCTGTGTCCATGGACCGACCGTAGGAGGCCTCGCCATGCGTCTATATTTTGACTGAAGTATTAAAAGGTGTTTTAAATAGATCCAAAAGATTCATTTTTACTTTAATTGCAGTGATTATAGGATTAATTGCAGTCACAGCTACGGCTGCTGTAGCAGAAGTTGCATTGCACTCTTCTGTTCAGTCAGTAAACTTTGTTAATGATTGGCAAAAAAATTCTACAAGATTGTGGAATTCACAATCTAGTATTGATCAAAAATTGGCAAATCAAATTAAT-GATCTTAAA--AAAACTGTCATTTGGATAGGAGACAGACTCATGAGCTTAGAACATCGTTTCACGTTACAATGTGACTGGAATACGTCAGATTTTTGTATTACACCCCAAATTTATAATGAGTCTGAGCATCACTAGGACATAGTTAGACGCCATCTACAAGGAAGAGAAGATAATCTCACTTTAGACATTTCCAAA-TTAAAAGAACAAATTTTTGAAGCATCAAAAGCCCATTTAAATTTAGTGCCAGGAACTGAGGCAATTGCAGGAGTTGCTGATGGCCTCGCAAATCTTAACCCTGTCACTT-----AAGACCATCGGAAGTACTACAATTATAAATCTCATATTAATCCTTGTGTGCCTGTTTTGTCTGTTGTTAGTCTGCAGCTGTACCCAACAGCTCCGAAGAGACAGCGACCATCGAGAACAGGCCATGATGACGATAGTGGTTTTGTCGAAAAGAAAAGGGGGAAATGTGGGGAAAAGCAAGAGAGATCAGATTGTTACTGTGTCTGTGT----CATCCCCCTCTTCGAGGAACACCCACAGGTGTGGAAAGGCAACCCACCCCTACA----------------------------------------------------------------------------------------------------------------------------------------------------------------------------------------------------------------------------------------------------------------------------------------------------------------------------------------------------------------------------------------------------------------------------------------------------------------------------------------------------------------------------------------------------------------------------------------------------------------------------------------------------------------------------------------------------------------------------------------------------------------------------------------------------------------------------------------------------------------------------------------------------------------------------------
>5p13.3
-------------------TGTGGGGAAAAGCAAGAGAGATCAGATTGTTACTGTGTCTGTGTAGAAAGAAGTAGACATAGGAGACTCCATTTTGTTATGTACTAAGAAAAATTCTTCTGCCTTGAGATTCTGTGACCTTACCCCCAACCCCGTGCTCTCTGAAACATGTGCTGTGTCAACTCAGAGTTGAATGGATTAAGGGCAGTGCAAGATGTGCTTTGTTAAACAGATGCTTGAAGGCAGCATGCTCCTTAAGAGTCATCACCACTCCCTCATCTCAAGTACCCAGGGACACAAAAACTGCGGAAGGCCCAGGGACCTCTGCCTAGGAAAGCCAGGTATTGTCCAAGGTTTCATAGTCTGAAATATGGCCTCGTGGGAAGGGAAAGACCTGACTGTCCCCCAGCCCGACACCCATAAAGGGTCTGTGCTGAGGAGGATTAGTATAAGAGGAAGGCATGCCTCTTGCAGTTGAGACAAGAGGAAGGCATCTGTCTCCTGCCTGTCCCTGGGCAATGGAATGTCTCAGTATAAAACCCGATTGTATGCTCCATCTACTGAGATAGGGAAAAACTGCCTTAGGGCTGGAGGTGGGACCTGCAGGCAGCAATACTGCTTTGTAAAGCATTGAGATGTTTATGTGTATGCATATCTAAAAGCACAGCACTTAATCCTTTACATTGTCTATGATGCAAAGACCTTTGTTCACGTGTTTGTCTGCTGACCCTCTCCCCACAATTGTCTTGTGACCCTGACACATCCCCCTCTTTGAGAAACACCCACGAATGATCAATAAATACTAAGGGAACTCAGAGGCTGGCGGGATCCTCCATATGCTGAACGCTGGTTCCCTAGGTCCCCTTATTTCTTTCTCTATACTTTGCCTCTGTGTCTTTTTCTTTCCTAAGTCTCTCATTCCACCTTTACGAGAAACACCCACAGGTGTGGAGGGGCAACCCACCCCTACATCTGGTGCCCAACGTGGAGGCTTTTCTCTAGGGTGAAGGTACGCTCGAGCATGGT--------------------------------------CATTGAGGACAAGTCGACGAGAGATCCCGAGTACGTCTACAGTCAGCCTTTCGGTAAGCTTGTGCGCTTGGAAGAAGCTAGGGTGATAATGGGGCAAACTAAAAGTAAAATTAAGAGTAAATATGCCTCTTATCTCAGCTTTATTAAAATTCTTTTAAAAAGAGGGGGAGTTAAAGTATCTACAAAAAATCTAATCAAGCTATTTCAAATAATAGAACAATTTTGCCCATGGTTTCCAGAACAAGGAACTTTAGATCTAAAAGATTGGAAAAGAATTGGTAAGGAACTAAAACAAGCAGGTAGGAAGGGTAATATCATTCCACTTACAGTATGGAATGATTGGGCCATTATTAAAGCAGCTTTAGAACCATTTCAAACAGAAGAAGATAGTGTTTCAGTTTCTGATGCCCCTGGAAGCTGTTTAATAGATTGTAATGAAAAGACAAGGAAAAAATCCCAGAAAGAAATGGAAGGTTTACATTGCGAATATGTAGCAGAGCCGGTGATGGCTCAGTCAACACAAAATGTTGACTATAATCAATTACAGGAGGTGATATATCCTGAAACGTTAAAATTAGAAGGAAAAGGTCCCGAATTAGTGGGGCCATTAGAGTCTAAACCATGAGGCACAAGTCCTCTTCCAGCAGGTCAGGTGCCTGTAACATTACAACCTCAAACGCAGGTTAAAGAAAATAAGACCCAACCGCCAGTAGCCTATCAATACTGGCTGCCGGCTGAACTTCAGTATCGGCCACCCCCAGAAAGTCAGTATGGATATCCAGGAATACCCCCAGCACCACAGGGCAGGGTGCCATACCCTCAGCCACCCACTAGGAGACTTAATCCTATGGCACCACCTAGTAGACAGGGTAGTGAATTACATGAAATTATTGATAAATCAAGAAAGGAAGGAGATACTGAGGCATGGCAATTCCCAGTAACGTTAGAACCGATGCCACCTGGAGAAGGAGCCCAAGAGGGAGAGCCTCTCACAGTTGAGGCCAGATACAAGTCTTTTTCGATAAAAATGCTAAAAGATATGAAAGAGGGAGTAAAACAGTATGGACCCAACTCCCCTTATATGAGGACATTATTAGATTCCATTGCTCATGGACATAGACTCATTCCTTATGATTGGGAGATTCTGGCAAAATCGTCTCTCTCACCCTCTCTATTTTTACAATTTAAGACTTGGTGGATTGATGGGGTACAAGAACAGGTCCGAAGAAATAGGGCTGCCAATCCTCCAGTTAACATAGATGCAGATCAACTATTAGGAACAGGTCAAAATTGGAGTACTATTAGTCAACAAGCGTTAATGCAAAATGAGGCCATTGAGCAAGTTAGAGCTATCTGCCTTAGAGCCTGGGAAAAAATCCAAGACCCAGGAAGCGCCTGCCCCTCATTTAATACAGTAAGACAAGGTTCGAAAGAGCCCTACCTTGATTTTGTGGCAAGGCTCCAAGATGTTGCTCAAAAGTCAATTGCCAATGAAAAAGCCCATAAGGTCATAGTGGAGTTGATGGCATATGAAAACGCCAATCTTGAGTGTCAATCAGCCATTAAGCCATTAAAAGCAAAGGTTCCTGCAGGATCAGATGTAATCTCAGAATATGTAAAAGCCTGTGATGGAATCGGAGGAGCTATGCATAAAGCTATGCTTATGGCTCAAGCAATAA---CAGGAGTTGTTTTAGGAGGACAAGTTAGAACATTTGGAGGAAAATGATATAATTGTGGTCAAATTGGTCACTTAAAAAAGAACTGCCCAGTCTTAAATAAACAGAATATAACTATTCAAGCTACTACCACAACAGGTAGAGAGCCAGCTGACTTATGTCCAAGATGTAAAAAAGGAAAACATTGGGCTAGTCAATGTTGTTCTAAATTTGATAAAAATGGGCAACCATTGTCGGGAAATGAGCAAAGGGGCCAGCCTCAGGCCCCACAACAAACTGGGGCATTCCCAATTCAGCCATTTGTTCCTCAGGGTTTTCAGGGACAACAACCCCCA----CTGTCCCAAGTGTTTCAGGGAATAAGCCAGTTACCACAATACAACAATTGTCCCCCGCCACAAGCGGCAGTGCAGCAGTAGATTTATGTACTATACAAGCAGTCTCTCTGCTTCCAGGGGAGCCCCCACAAAAAATCCCCACAGGGGTATATGGCCCACTGCCTGAGGGGACTGTAGGACTAATCTTGGGAAGATCAAGTCTAAATCTAAAAGGAGTTCAAATTCATACTAGTGTGGTAGATACAGACTATAAAGGTGAAATTCAATTGGTTATTAGCTCTTCAGTTCCTTGGAGTGCCAGTCCAGGAGACAGGATTGCTCAATTATTACTCCTGCCATACATTAA-GGGTGGAAATAGTGAAATAAAAAGAATAGGAGAGTTTGGAAGCACTGATCCGACAGGAAAGGCTGCATATTGGGCAAGTCAGGTCTCAGAGAACAGACCTGTGTGTAAGGCCATTATTCAAGGAAAACAGTTTGAAGGGTTGGTAGACACTGAAGCAGATGTCTCTATCATTGCTTTAAATCAGTGGCCAAAAAATTGGCCTAAACAAAAGGCTGTTACAGGACTTGTCGGCATAGGCACAGCCTCAGAAGTGTATCAAAGTACTGAGATTTTACATTGCTTAGGGCCAGATAATCAAGAAAGTACTGTTCAGCCAATGATTACTTCAATTCCTCTTAATCTGTGGGGTCAAGATTTATTACAACAATGGGGTGTGGAAATCACCATGCCCGCTCCATTATATAGCCCCACGAGTCAAAAAATCATGACCAAGATGGGATATATACCAGGAAAGGGACTAGGGAAAAATGAAGATGGCATTAAAGTTCCAGTTGAGGCTAAAATAAATCAAAAAAGAGAAGGAATAGGGTATCCTTTTTAGGGGCGGCCACTGTAGAGCCTCCTAAACCCATACCATTAACTTGGAAAACAGAAAAACCGGTGTGGGTAAATCAGTGGCCGCTACCAAAACAAAAACTGGAGGCTTTACATTTATTAGCAAATGAACAGTTAGAAAAGGGTCATATTGAGCCTTCATTCTCGCCTTGGAATTCTCCTGTGTTTGTGATTCAGAAGAAATCAGGCAAATGGCGTATGTTAACTGACTTAAGGG---------CCGTAAACGCCATAATTCAACCCATGGGGCCTCTCCAATCTGGGTTGCCCTCTCCGGCCATGATCCCAAAAGATTGGCCTTTAATTATAATTGATCTAAAGGATTGCTTTTTTACCATCCCTCTGGCGGAGCAGGATTGCGAAAAATTTGCCTTTACTATACTAGCCATAAATAATAAAGAACCAGCCACCAGGTTTCAGTGGAAAGTGTTACCTCAGGGAATGCTTAATAGTCCAACTATTTGTCAGACTTTTGTAGGTCGAGCTCTTCAACCAGTTAGAGACAAGTTTTCAGACTGTTATATTATTCATTATATTGATGATATTTTATGTGCTGCAGAAACGAAAGATAAATTAATTGACTGTTATACATTTCTGCAAGCAGAGGTTGCCAACGCAGGACTGGCAATAGCATCTGATAAGATCCAAACCTCTACTCCTTTTCATTATTTAGGGATGCAGATAGAAAATAGAAAAATTAAGCCACAAAAAATAGAAATAAGAAAATACACATTAAAAACACTAAATGATTTTCAAAAATTGCTGGGAGATATTAATTGGATTCGGCCAACTCTAGGCATTCCTACTTATGCCATGTCAAATTTGTTCTCTATCTTAAGAGGAGACTCAGACTTAAATAGTAAAAGAATGTTAACCCCAGAGGCAACAAAAGAAATTAAATTAGTGGAAGAAAAAATTCAGTCAGTGCAAATAAATAGAATAGATCCCTTAGCCCCACTCCAACTTTTGATTTTTGCCACTGCACATTCTCCAACAGGCATCATTATTCAAAATACTGATCTTGTGGAGTGGTCATTCCTTCCTCACAGTACAGTTAAGACTTTTACATTGTACTTGGATCAAATAGCTACATTAATTGGTCAGACAAGATTACGAATAATAAAATTATGTGGAAATGACCCAGACAAAATAGTTGTCCCTTTAACCAAGGAACAAGTTAGACAAGCCTTTATCAATTCTGGTGCATGGCAGATTGGTCTTGCTAATTTTGTGGGAATTATTGATAATCATTACCCAAAAACAAAGATCTTCCAGTTCTTAAAATTGACTACTTGGATTCTACCTAAAATTACCAGACATGAACCTTTAGAAAATGCTCTAACAATATTTACTGATGGTTCCAGCAATGGAAAAGCAGCTTACACAGGGCCGAAAGAATGAGTAATCAAAACTCCATATCAATCAGCTCAAAGAGCAGAGTTGGTTGCAGTCATTAAAGTGTTACAAGATTTTGACCAACCTATCAATATTATATCAGATTCTGCATATGTAGTACAGGCTACAAGGGATGTTGAGACAGCTCTAATTAAATATAGCATGGATGATCAGTTAAACCAGCTATTCAATTTATTACAACAAACTGTAAGAAAAAGAAATTTCCCA------------TTTTATATTACTCATATTCGAGCACACACTAATTTACCAGGGCCTTTGACTAAAGCAAATGAACAAGCTGACTTACTGGTATCATCTGCATTCATAAAAGCACAAGAACTTCATGCTTTGACTCATGTAAATGCAGCAGGATTAAAAAACAAATTTGATGTCACATGGAAACAGGCAAAAGATATTGTACAACATTGCACCCAGTGTCAAGTCTTACACCTGCCCACTCAAGAGGCAGGAGTTAATCCCAGAGGTCTGTGTCCTAATGCATTATGGCAAGTGGATGTCACGCATGTACCTTCATTTGGAAGATTATCATATGTTCATGTAACAGTTGATACTTATTCACATTTCATATGGGCAACTTGCCAAACAGGAGAAAGTACTTCCCATGTTAAAAAACATTTATTGTCTTGTTTTGCTGTAATGGGAGTTCCAGAAAAAATCAAAACTGACAATGGACCAGGATATTGTAGTAAAGCTTTCCAAAAATTCTTAAGTCAGTGGAAAATTTCACATACAACAGGAATTCCTTATAATTCCCAAGGACAGGCCATAGTTGAAAGAACTAATAGAACACTCAACACTCA----GTTAAACAAAAAGAAGGGGGAGACAGTAAGGAGTGTACCACTCCTCAGATGCAACTTAATCTAGCACTCTATACTTTAAATTTTTTAAACATTTATAGAAATCAGACTACTACTTCTGCAGAACAACATCTTACTGGTTAAAAGAACAGCCCACATGAAGGAAAACTAATTTGGTGGAAAGATAATAAAAATAAGACATGGGAAATAGGGAAGGTGATAACGTGGGGGAGAGGTTTTGCTTGTGTTTCACCAGGAGAAAATCAGCTTCCTGTTTGGATACCCACTAGACATTTGAAGTTCTACAATGAACCCATCGGAGATGCAAAGAAAAGCACCTCCGCGGAGACGGAGACACTGCAATCGAGCACCGTTGACTCACAAGATGAACAAAATGGTGACGTCAGAAGAAGAGATGAAGTTGCCATCCACCAAGAAGGCAGAGCCGCTGACTTGGGCACAACTAAAGAAGCTGACGCAGTTAGCTACAAAATGTCTAGAGAACACAAAGGTGACACAAACCCCAGAGAGTATGCTGCTTGCAGCCTTGATGATTGTATCAATGGTGGTAAGTCTCCCTATGCCTGCAGGAGCAGCTGCAGCTAACTATACCTACTGGGCCTATG-TGCCTTTCCCGCCCTTAATTTGGGCAGTCACATGGATGGATAATCCTATAGAAGTATATGTTAATGATAGTGTATGGGTTCCTGGCCCCACAGATGATCGCTGCCCTGCCAAACCTGAGGAAGAAGGGATGATGATAAATATTTCCACTGGGTATCGTTATCCTCCTATTTGCCTAGGGAGAGCACCAGGATGTTTAATGCCTGCAGTCCAAAATTGGTTGGTAGAAGTACCTACTGTCAGTCCCATCAGTAGATTCACTTATCACATGGTAAGCGGGATGTCACTCAGGCCACGGGTAAATTATTTACAAGACTTTTCTTATCAAAGATCATTAAAATTTAGACCTAAAGGGAAACCTTGCCCCAAGGAAATTCCCAAAGAATCAAAAAATACAGAAGTTTTAGTTTGGGAAGAATGTGTGGCCAATAGTGCAGTGATA-TTACAAAACAATGAATTTGGAACTATTATAGATTGGGCACCTCGAGGTCAATTCTACCACAATTGCTCAGGATGAACTCAGTCGTGTCCAA-GTGCACAAGTGAGTCCAGCTGTTGATAGCGACTTAACAGAAAGTTTAGACAAACATAAGCATAAAAAATTGCAGTCTTTCTACCCTTGGGAATGGGGAGAAAAAGGAATCTCTACCCCAAGACCAAAAATAATAAGTCCTGTTTCTGGTCCTGAACATCCAGAATTATGGAGGCTTACTGTGGCCTCACACCACATTAGAATTTGGTCTGGAAATCAGACTTTAGAAACAAGAGATCATAAGCCATTTTATACTATCGACCTAAATTCCAGTCTAACGGTTCCTTTACAAAGTTGCGTAAAGCCCCCTTATATGCTAGTTGTAGGAAATATAGCTATTAAACCAGACTCCCAGACTATAACCTGTGAAAATTGTAGATTGCTTACTTGCATTGATTCAACTTTTAATTGGCAACACCGTATTCTGCTGGTGAGAGCAAGAGAGGGCGTGTGGATCCCTGTGTCCATGGACCGACCGTGGGAGGCCTCGCCATCCATCCATATTTTGACTGAAGTATTAAAAGGTGTTTTAAATAGATCCAAAAGATTCATTTTTACTTTAATTGCAGTGATTATGGGATTAATTGCAGTCACAGCTATGGCTGCTGTAGCAGGAGTTGCATTGCACTCTTCTGTTCAGTCGGTAAACTTTGTTAATGATTGGCAAAAAAATTCTACAAGATTGTGGAATTCACAATCTAGTATTGATCAAAAATTGGCAAATCAAATTAAT-GATCTTAGA--CAAACTGTCATTTGGATGGGAGACAGACTCATGAGCTTAGAACATCGTTTCCAGTTACAGTGTGACTGGAATATGTCAGACTTTTGTATTACACCCCAAATTTATAATGAGTCTGAGCATCACTGGGACATGGTTAGACGGCATCTACAGGGAAGAGAAGATAATCTCACTTTAGACATTTCCAAG-TTAAAAGAACAAATTTTCGAAGCATCAAAAACCCATTTAAATTTGGTGCCAGGAACTGAGGCAATTGCAGGAGTTGCTGATGGCCTCGCAAATCTTAACCCTGTCACTTGGGTTAAGACCATCGGAAGTACTACAATTATAAATCTCATATTAATCCTTGTGTGCCTGTTTTGTCTGTTGTTAGTCTGCAGGTGTAACCAACAGCTCCAAAGAGACAGCGACCATCGAGAACGGGCCATGATTACGATGGTGGTTTTGTCGAAAAGAAAAGGGGGAAATGTGGGGAAAAGCAAGAGCGATCAGATTGTTGCTGTGTCTGTGTAGAAAGAAGTAGACATAGGAGACTCCATTTTGTTATGTACTAAGAAAAATTCTTC---------------------------TGCCTTGAGATTCTGT--------GACCTTACCCCCAACCCCATGCTCTCTGAAACATGTGCTGTGTCAACTCAGAGATGAATG---GATTAAGGGCGGTGCAAGATGTGCTTTGT-TAAACAGATGCTTGAAGGCAGCATGCTCCTTAAGAGTCATCACCACTCCCTCATCTCAAGTACCCAGGGACACAAAAACTGCGGAAGGCTGCAGGGACCTCTGCCTAGGAAAGCCAGGTATTGTCCAAGGTTTCTCCCCATGTGATAGTCTGAAATATGGCCTCGTGGGAAGGGAAAGACCTGACCGTCCCCCAGCCCGACACCCGTAAAGGGTCTGTGCTGAGGAGGATTAGTATAAGAGGAAGGCATGCCTCTTGCAGTTGAGACAAGAGGAAGGCATCTGTCTCCTGCCTGTCCCTGGGCAATGGAATGTCTCGTTATAAAACCCGATTGTATGCTCCATCTACTGAGATAGGGAAAAACCGCCTTAGGGCTGGAGGTGGGACCTGCGGGCAGCAATACTGCTTTGTAAAGCATTGAGATGTTTATGTGTATGCATATCTAAAAGCACAGCACTTAATCCTTTACATTGTCTATGATGCAAAGACCTTTGTTCACGTGTTTGTCTGCTGACCCTCTCCCCACAATTGTCTTGTGACCCTGACACATCCCCCTCTTTGAGAAACACCCACGAATGATCAATAAATACTAAGGGAACTCAGAGGCTGGCGGGATCCTCCAT-ATGCTGAACGCTGGTTCCCCGGATCCCCTTATTTCTTTCTCTATACTTTGTCTCTGTGTCTTTTTCTTTCCTAAGTCTCTCATTCCACCTTACGAGAAACACCCACAGGTGTGGAGGGGCAACCCACCCCTACA
>21q21.1
TGTGGGGAAAAGCAAGAGAGATCAGATTGTTACTGTGTCTGTGTAGAAAGAAGTAGACATAGGAGACTCCATTTTGTTATGTACTAGGAGAAATTCTTCTGCCTTGAGATTCTGTTAATCTATGACCTTACCCCCAACCCCGTGCTCTCTGAAACATGTGCTGTGTCAACTCAGAGTTGAATGGATTAAGGGCGGTGCAAGATGTGCTTTGTTAAACAGATGCTTGAAGGCAGCATGCTCCTTAAGAGTCATCACCACTCCCTAATCTCAAGTGCCCAGGGACACAAACACTGCGGAAGGCC-CAGGGACCTCTGCCTAGGAAAGCCAGGTATTGTCCAAGGTTTCTCCCCATGTGATAGTCTGAAATATGGCCTCGTGGGAAGGGAAAGACCTGACCGTCCCCCAGCCCAACACCCGTAAAGGGTCTGTGCTGAGGAGGATTAGTATAAGAGGAAGGAATGCCTCTTGCAGTTGAGACAAGAGGAAGGCATCTGTCTCCTGCCTGTCCCTGGGCAATGCAATGTCTCGGTATAAAACCCAATTGTATGCTCCATCTACTGAGATAGGGAAAAACCGCCTTAGGGCTGGAGGTGGGACCTGCGGGCAGCAATACTGCTTTGTAAAGCATTGAGATGTTTATGTGTATGCATATCTAAAAGCACAGCACTTAATCCTTTACATTGTCTATGATGCAAAGACCTTTGTTCACGTGTTTGTCTGCTGACCCTCTCCCCACAATTGTCTTGTGACCCTGACACATCCCCCTCTTCGAGAAACACCCACAAATGATCAATAAATACTAAGGGAACTCAGAGGCTGGGGGGATCCTCCAT-ATGCTGAACGCTGGTTCCCCGGGTCCCCTTATTTCTTTCTCTATATTTTGTCTCTGTGTCTTTTTCTTTCCTAAGT-TCTCGTTCCACCTTACGAGAAACACCCACAGTTGTGGAGGGGCAACCCACCCCTA----------------------------------------------------------------------------------------------------------------------------------------------------------------------------------------------------------AAATTAGAAGTAAATATGCCTCTTATCTCAGCTTTATTAAAATTCTTTTAAAAAGAGGGGGAGTTAAAGTATCTACAAAAAATCTAATCAAGCTATTTCAAATAATAGAACAATTTTGCCCATAGTTTCCAGAACAAGGAACTTTAGATCTAAAAGATTAAAAAAGAATTAGTAAGGAACTAAAACAAGCAGGTAGGAAAAGTAATATCATTCCACTTACAGTATGGAATGATTAGGCCATTATTAAAGCAGCTTTAGAACCATTTCAAACAGAAGAAGATAGCGTTTCAGTTTCTGATGCCCCTAGAAGCTGTTTAATAGATTGTAATGAAAAGACAAAGAAAAAATCCCAGAAAGAAACGGGAAGTTTACATTGCGAATATGTAGCAGAGCCAGTAATGGCTCAGTCAACGCAAAATGTTGACTATAATCAATTACAGGAGGTGATATATCCTGAAACGTTAAAATTAGAAGGAAAAGGTCCCGAATTAGTGAGGCCACCAGAGTCTAAACCACGAAGGCCAAGTCCTCTTCCAGCAAGTCAGGTGCCTGTAACATTACAACCTCAAACGCAGGTTAAAGAAAATAAGACCCAACCGCCAGTAGCTTATCAATACTAGCCGCCGGCTGAACTTCAGTATCGGCCACCCCCAGAAAGTCAGTATGGATATCCAAGAATGCCCCCAGCACCACAGGGCAGGGCGCCATACCCTCAGCCGCCCACTAGGAGACTTAATCCTACGGCACCACCTAGTAGACAAGGTAGTGAATTACATGAAATTATTGATAAATCAAGAAAGGAAGGAGATACTGAGGCATGGCAATTCCCAGTAATGTTAGAACCGATGCCACCTGGAGAAGGAGCCCAAGAGGGAGAGCCTCTCACAGTTGAGGCCAGATACAAGTCTTTTTCGATAAAAATGCTAAAAGATATGAAAGAAGGAGTAAAACAGTATGGACCCAACTCCCCTTATATGAGGACATTATTAGATTCCATTGCTCATGGACATAGACTCATTCCTTATGATTAGGAGATTCTGGCAAAATCGTCTCTCTCACCCTCTCAATTTTTACAATTTAAGACTTAGTAGATTGATGAGGTACAAGAACGGGTCCGAAGAAATAAGGCTGCCAATCCTCCAGTTAACATAGATGCAGATCAACTATTAAGAACAGGTCAAAATTAGAGTACTATTAGTCAACAAGCATTAATGCAAAATGAGGCCATTGAGCAAGTTAGAACTATCTGCCTTAGAGCCTAAGAAAAAATCCAAGACCTAGGAAGCGCCTGCCCCTCATTTAATACAGTAAGACAAGGTTCGAAAGAGCCCTACCCTGATTTTGTAGCAAGGCTCCAAGATGTTGCTCAAAAGTCAATTGCCGATGAAAAAGCCCGTAAGGTCATAGTGAAGTTGATGGCATATGAAAACGCCAATCCTGAGTGTCAATCAGCCATTAAGCCATTAAAAGGAAAAGTTCCTGCAGGATCAGATGTAATCTCAGAATATGTAAAAGCCTGTGATGGAATCGGAGGAGCTATGCATAAAGCTATGCTTATGGCTCAAGCAATAA---CAGGAGTTGTTTTAGGAGGACAAGTTAGAACATTTGGAAGAAAATGTTATAATTGTAGTCAAATTAGTCACTTAAAAAAGAATTGCCCAGTCTTAAATAAACAGAATATAACTATTCAAGCTACTACCACAACAAGTAGAGAACCACCTGACTTATGTCCAAGATGTAAAAAAAGAAAACATTAGGCTAGTCAATGTCATTCTAAATTTGATAAAAATAGGCAAGCATTGTCAGGAAACAAGCAAAGAGGCCAGCCTCAGGCCCCACAACAAACTAAGGCATTCCCAATTCAGCCATTTGTTCCTCAAGGTTTTCAAAGACAACAACCCCCA----CTGTCCCAAGTGTTTCAAGGAATAAGCCAGTTACCACAATACAACAATTGTCCCCCGCCACAAGCAGCAGTGTAGCAGTAGATTTATGTACTATACAAGCAGTCTCTCTGCTTCCAAAGGAGCCCCCACAAAAAATCCCCACAAAGGTATATGGCCCACTGCCTGAGAGGACTGTAGGACTAATCTTAGGAAGATCAAGTCTAAATCTAAAAGGAGTTCAAATTCATACTGGTGTAGTTGATTCAGACTATAAAGGCGAAATTCAGTTAGTTATTAGCTCTTCAATTCCTTGAAGTGCCAGTCCAAGAGACAAGATTGCTCAATTATTACTCCTGCCATATATTAA-AGGTGGAAATAGTGAAATAAAAAGAATAGGAGGGCTTGGAAGCACTGATCCAACAAGAAAGGCTGCATATTAGGCAAGTCAAGTCTCAAAGAACAGACCTGTGTGTAAGGCCATTATTCAAGGAAAACAGTTTGAAAAGTTAGTAGACACTAAAGCAGATGTCTCTATCATTGCTTTAAATCAGTGGCCAAAAAATTGGCCTAAACAAAAGGCTGTTACAAGACTTGTCGGCATAGGCACAGCCTCAGAAGTGTATCAAAGTACTAAGATTTTACATTGCTTAAGGCCAGATAATCAAGAAAGTACTGTTCAGCCAATGATTACTTCAATTCCTCTTAATCTGTGAAGTCAAGATTTATTATAACAATGAGGTGGGGAAATCACCATGCCCACTCCATTATATAGCCCCACGAGTCAAAAAATCATGACCAAGATAAGATATATACCAGGAAAAGGACTAAAGAAAAATGAAGATGGCATTAAAGTTCCAGTTGAGGCTAAAATAAATCAAGAAAAAGAAGGAATAAGGTATCCTTTTTAGAGGCGGCCACTGTGGAGCCTCCTAAACACATACCATTAACTTAGAAAACAGAAAAACCGGTGTGGGTAAATCAGTGGCCGCTACCAAAACAAAAACTAGAGGCTTTACATTTATTAACAAATGAACAGTTAGAAAAAAGTCATATTGAGCCTTCATTCTCACCTTAGAATTCTCCTGTGTTTGTAATTCAGAAGAAATCAGGCAAATGGCATATGTTAACTGACTTAAAGG---------CCGTAAACGCCGTAATTCAACCCATAAGGCCTCTCCAACCCGAGTTGCCCTCTCCAGCCATGATCCCAAAAGATTGGCCTTTAATTATAATTGATCTAAAGGATTGCTTTTTTACCATCCCTCTGGCGGAGCAGGATTGTGAAAAATTTGCCTTTACTATACCAGCCATAAATAATAAAGAACCAGCCACCAAGTTTCAGTAGAAAGTGTTACCTCAAGGAATGCTTAATAGTCCAACTATTTGTCAGACTTTTGTAGGTCAAGCTCTTCAACCAGTTAAAGACAAGTTTTCAGACTGTTATATTATTCATTATATTGATGATATTTTATGTGCTACAGAAACGAAAGATAAATTAATTGACTGTTATACATTTCTGCAAGCAGAGGTTGCCAATGCAGGACTGGCAATAGCATCTGATAAGATCCAAACCTCTACTCCTTTTCATTATTTAAGGATGCAGATAGAAAATAGAAAAATTAAGCCACAAAAAATAGAAATAAGAAAAGACACATTAAAAACACTAAATAATTTTCAAAAATTGCTAGGAGATATTAATTAGATTCAGCCAACTCTAGGCATTCCTACTTATGCCATGTCAAATTTGTTCTCTATCTTAAGAAAAGACTCAGACTTAAATAGTAAAAGAATGTTAACCCCAAAGGCAACAAAAGAAATTAAATTAGTAGAAGAAAAAATTCTGTCAGCGCAAATAAATAGAATAGATCCCTTAGCCCCACTCCAACTTTTGATTTTTGCCACTGCACATTCTCCAACAGGCATCATTATTCAAAATACTGATCTTGTGAAGTAGTCCTTCCTTCCTCACAGTACAATTAAGACTTTTACATTGTACTTGGATCAAATAGCTACATTAATTGGTCAGACAAGATTACGAATAATAAAATTATGTGGAAATGACCCAGACAAAATACTTGTCCCTTTAACCAAAGAACAAGTTTGACAAGCCTTTATCAATTCTAGTGCATGGCAGATTAGTCTTGCTAATTTTGTAGGAATTATTGATAATCATTACCCAAAAACAAAGATCTTCCAGTTCTTAAAATTGACTACTTAGATTCTACCTAAAATTACCAGACGTGAACCTTTAGAAAATGCTCTAACAGTATTTACTGATAGTTCCAGCAATAGAAAAGCAGCTTACACAAGGCTGAAAGAACGAGTAATCAAAACTCCATATCAATCAGCTCAAAGAGCAGAGTTAGTTGCAGTCATTACAGTGTTACAAGATTTTGACCAACCTATCAATATTATATCAGATTCTGCATATGTAGTACAGGCTACAAAAGATGTTAAGACAGCTCTAATTAAATATAGCATGGATGATCAGTTAAACCAGCTATTCAATTTATTACAACAAACTGTAAAAAAAGGAAATTTCCCA------------TTTTATGTTACTCATATTCGAGCACACACTAATTTACCAAGGCCTTTGACTAAAGCAAATGAACAAGCTGACTTACTAGTATCATCTGCATTCATAAAAGCACAAGAACTTCATGCTTTGACTCATGTAAATGCAGCAAGATTAAAAAACAAATTTGATGTCACATGGAAACAGGCAAAAGATATTGTACAACATTGCACCCAGTGTCAAGTCTTACACCTGCCCACTCAAGAGGCAGAAGTTAATCCCAGAGGTCTGCGTCCTAATGCATTATGGCAAATGGATGTCACGCATGTACCTTCATTTAGAAGATTATCATATGTTCATGTAACAGTTGATACTTATTCACATTTCATATAGGCAACTTGCCAAACAGGAGAAAGTACTTCCCATGTTAAAAAACATTTATTGTCTTGTTTTGCTGTAATAGAAGTTCCAGAAAAAATCAAAACTGACAATGAACCAAGATATTGTAGTAAAGCTTTCCAAAAATTCTTAAGTCAGTAGAAAATTTCACATACAACAAGAATTCCTTATAATTCCCAAGGACAAGCCATAGTTGAAAGAACTAATAGAACACTCAAAACTCAATTAGTTAAACAAAAAGAAGGGGGAGACAGTAAGGAGTGTACCACTCCTCAGATGCAACTTAATCTAGCACTCTATAC--------------------------------------------------AACATCTTACTGGTAAAAAGAACAGCCCACATGAAGGAAACCTAATTTAGTGGAAAGATAATAAAAATAAGACATGGGAAATAGGGAAGGTGATAACGTGGGGGAGAGGTTTTGCTTGTGTTTCACCAGGAGAAAATCAGCTTCCTGTTTGGATACCCACTAGACATTTGAAGTTCTACAATGAACCCGTCGGAGATGCAAAGAAAAGGGCCTCCACGGAGGTAGTAACACCC----------------------------------------------------------------------------------------------------------------------------------------------------------------------------------------------------------------------------------------------------------------------------------------------------AGTCACATGGATGGATAATCCTATAGAAGTATATGTTAATGATAGTGTATAGGTACCTGGCCCCATAGATAATCGCTGCCCTGCCAAACCTGAGGAAGAAAGGATGATGATAAATATTTCCATTAGGTATCGTTATCTTCCTATTTGCCTAGGGAGAGCACCAAGATGTTTAATGCCTGCAGTCCAAAATTGGTTGGTAGAAGTACCTACTGTCAGTCCCATCAGTAGATTCACTTATCACATGGTAAGCAGGATGTCACTCAGGCCACAGGTAAATTATTTACAAGACTTTTCTTATCAAAGATCATTAAAATTTAGACCTAAAGAGAAACCTTGCCCCAAGGAAATTCCCAAAGAATCAAAAAATACAGAAGTTTTAGTTTAGGAAGAATGTGTGGCCAATAGTGCAGTGATA-TTACAAAACAATGAATTCGGAACTATTATAGATTGGGCACCTCGAGGTCAATTCTACCACAATTGCTCAGGACAAACTCAGTCGTGTCCAA-GTGCACAAGTGAGTCCAGCTGTTGATAGCGACTTAACAGAAAGTTTAGACAAACATAAGCATAAAAAATTGCAGTCTTTCTACCCTTAGGAATGGGAAGAAAAAGGAATCTCTACCCCAAGACCAAAAATAATAAGTCCTGTTTCTGGTCCTGAACATCCAGAATTATGGAGGATTACTGTGGCCTCACACCACATTAGAATTTGGTCTGGAAATCAAACTTTAGAAACAAGAGATCATAAGCCATTTTATACTATCGACCTAAATTCCAGTCTAACGGTTCCTTTACAAAGTTGCGTAAAGCCCCCTTATATGCTAGTTGTAAGAAATATAGTTATTAAACCAGACTCCCAGACTATAACCTGTGAAAATTGTAGATTGCTTACTTGCATTGATTCAACTTTTAATTGGCAACACCGTATTCTGCTGGTGAGAGCAAGAGAAGGCGTGTGGATCCCTGTGTCCATGGACCGACCGTAGGAGGCCTCGCCATCCGTCCATATTTTGACTGAAGTATTAAAAGGTGTTTTAAATAGATCCAAAAGATTCATTTTTACTTTAATTGCAGTGATTATAGGATTAATTGCAGTCACAGCTACGGCTGCTGTAGCAAGAGTTGCATTGCACTCTTCTGTTCAGTCAGTGAACTTTGTTAATGATTGGCAAAAAAATTCTACAAGATTGTGGAATTCACAATCTAGTATTGATCAAAAATTGGTAAATCAAATTAAT-GATCTT------AAACTGTCATTTAGATGGAAGACAGACTCATGAGCTTAGAACATCGTTTCCAGTTACAGTGTGACTAGAATACGTCAGATTTTTGTATTACAACCCAAATTTATAATGAGTCTAAGCATCACTAGGACATGGTTAGACGCCATCTACAAGGAAAAGAAGATACTCTCACTTTAGACATTTCCAAG-TTAAAAGAACAAATTTTCGAAGCATCAAAAGCCCATTTAAATTTGGTGCCAGGAACTCAGGCAACTGCAGAAGTTGCTGATGGCCTCGCAAATCTTAACCCTGTCACTTGAGTTAAGACCATTGGAAGTACTACGATTATAAATCTCATATTAATCCTTGTGTGCCTGTTTTGTCTGTTGTTAGTCTGCAGGTGTACCCAACAGCTCCGAAGAGACAGCGACCATCAAGAACAGGCCAAGATGACGATGGCAGTTTTGTCGAAAAGAGAAGGGGGAAATGTGGGGAAAAGCAAGAGAGATCAGATTGTTACTGTGTCTGTGTAGAAAGAAGTAGACATAGGAGACTCCATTTTCTTATGTACTAGGAGAAATTCTTC---------------------------TGCCTTGAGATTCTGTTAATCTATGACCTTACCTCCAACCCCGTGCTCTCTGAAACATGTGCTGTGTCAACTCAGAGTTGAATG---GATTAAGGGCAGTGCAAGATGTGCTTTGT-TAAACAGATGCTTGAAGGCAGCATGCTCCTTAAGAGTCATCACCA----------------------------------------------------------------------------------------------------------------------------------------------------------------------------------------------------------------------------------------------------------------------------------------------------------------------------------------------------------------------------------------------------------------------------------------------------------------------------------------------------------------------------------------------------------------------------------------------------------------------------------------------------------------------------------------------------------------------------------------
>Xq21.33
TGTGGGGAAAAGCAAGAGAGATCAGATTGTTACTGTGTCTGTGTAGAAAGAAGTAGACATAGGAGACTCCATTTTGTTATGTACTAAGAAAAATTCTTCTGCCTTGAGATTCTGTTAATCTATAACCTTACCCCCAACCCCGTGCTCTCTGAAACATGTGCTGTGTCAACTCAGAGTTAAATGGATTAAGGGCGGTGCAAGATGTGCTTTGTTAAACAGATGCTTGAAGGCAGCATGCTCCTTAAGAGTCATCACCACTCCCTAATCTCAAGTACCCAGGGATACAAAAACTGCCGAAGGCCGCAGGGACCTCTGCCTAGGAAAGCCAGGTATTGTCCAAGGTTTCTCCCCATGTGATAGTCTGAAATATGGCCTCGTGGGAAGGGAAAGACCTGACCGTCCCCCAGCCTGACACCCGTAAAGGGTCTGTGCTGAGGAGGATTAGTAAAAGAGGAAGGAATGCCTCTTGCAGTTGAGACAAGAGGAAGGCATCTGTCTCCTGCCTGTCCCTGGGCAATGGAATGTCTCGGTATAAAACCCGATTGTATGCTCCATCTACTGAGATAGGGAAAAACCGCCTTAGGGCTGGAGGTGGGACCTGCGGGCAGCAATACTGCTTTGTAAAGCATTGAGATGTTTATGTGTATGCATATCTAAAAGCACAGCACTTAATCCTTTACATTGTCTATGATGCAAAGACCTTTGTTCACGTGTTTGTCTGCTGACCCTCTCCCCACAATTGTCTTGTGACCCTGACACATCCCCCTCTTTGAGAAACACCCACAGATGATCAATAAATACTAAGGGAACTCAGAGGCTGGCGGGATCCTCCAT-ATGCTGAACGCTGGTTCCCCGGGTCCCCTTATTTCTTTCTCTATACTTTGTCTCTGTGTCTTTTTCTTTTCCAAATCTCTTGTCCCACCTTACGAGAAACACCCACAGGTGTGTAGGGGCAACCCACCCCTACATCTGGTGCCCAACGTGGAGGCTTTTCTCTAGGGTGAAGGTACGCTCGAGCGTGGT--------------------------------------CATTGAGGACAAGTCGACGAGAGATCCCGAGTACGTCTACAGTCAGCCTTACGGTAAGCTTGTGCGCTCGGAAGAAGCTAGGGTGATAATGGGGCAAACTAAAAGTAAAATTAAAAGTAAATATGCCTCTTATCTCAGCTTTATTAAAATTCTTTTAAAAAGAGGGGGAGTTAAAGTATCTACAAAAAATCTAATCAAGCTATTTCAAATAATAGAACAATTTTGCCCATGGTTTCCAGAACAAGGAACTTTAGATCTAAAAGATTGGAAAAGAATTGGTAAGGAACTAAAACAAGCAGGTAGGAAGGGTAATATCATTCCACTTACAGTATGGAATGATTGGGCCATTATTAAAGCAGCTTTAGAACCATTTCAAACAGAAGAAGATAGTGTTTCAGTTTCTGATGCCCCTGGAAGCTGTATAATAGATTGTAATGAAAAGACAAGGAAAAAATCCCAGAAAGAAACCGAAAGTTTACATTGCGAATATGTAGCAGAGCCGGTAATGGCTCAGTCAACGCAAAATGTTGACTATAATCAATTACAGGAGGTGATATATCCTGAAATGTTAAAATTAGAAGGAAAAGGTCCAGAATTAGTGGGACCATCAGAGTCTAAACCACGAGGCACAAGTCCTCTTCCAGCAGGTCAGGTGCCCGTAACATTACAACCTCAAAAGCAGGTTAAAGAAAATAAGACCCAACCACCAGTAGCCTATCAATACTGGCCGCCGGCTGAACTTCAGTATCGGCCACCCCCAGAAAGTCAGTATGGATATCCAGGAATGCCCCCAGCACCACAGGGCAGGGCGCCATACCCTCAGCCGCCCACTAGGAGACTTAATCCTACGGCACCACCTAGTAGACAGGGTAGTGAATTACATGAAATTATTGATAAATCAAGAAAGGAAGGAGATACTGAGGCATGGCAATTCCCAGTAACGTTAGAACCGATGCCACCTGGAGAAGGAGCCCAAGAGGGAGAGCCTCCCACAGTTGAGGCCAGATACAAGTCTTTTTCGATAAAAATGCTAAAAGATATGAAAGAGGGAGTAAAACAGTATGGACCCAACTCCCCTTATATGAGGACATTATTAGATTCCATTGCTCATGGACATAGACTCATTTCTTATGATTGGGAGATTCTGGCAAAATCGTCTCTCTCACCCTCTCAATTTTTACAATTTAAGACTTGGTGGATTGATGGGGTACAAGAACAGGTCCGAAGAAATAGGGCTGCCAATCCTCCAGTTAACATAGATGCAGATCAACTATTAGGAATAGGTCAAAATTGGAGTACTATTAGTCAACAAGCATTAATGCAAAATGAGGCCATTGAGCAAGTTAGAGCTATCTGCCTTAGAGCCTGGGAAAAAATCCAAGACCCAGGAAGTACCTGCCCCTCACTTAATACAGTAAGACAAGGTTCAAAAGAGCCCTATCCTGATTTTGTGGCAAGGCTCCAAGATGTTGCTCAAAAGTCAATTGCCGATGAAAAAGCCCGTAAGGTCATAGTGGAGTTAATGGCATATGAAAACGCCAATCCTGAGTGTCAATCAGCCATTAAGCCATTAAAAGGAAAGGTTCCTGCAGGATCAGATGTAATCTCAGAATATGTAAAAGCCTGTGATGGAATCGGAGGAGCTATGCATAAAGCTATGCTTATGGCTCAAGCAATAA---CAGGAGTTGTTTTAGGAGGACAAGTTAGAACATTTGGAGGAAAATGTTATAATTGTGGTCAAATTGGTCACTTAAAAAAGAATTGCCCAGGCTTAAATAAACAGAATATAACTATTCAAGCAACTAC---AACAGGTAGAGAGCCACCTGACTTATGTCCAAGATGTAAAAAAGGAAAACATTGGGCTAGTCAATGTCGTTCTAAATTTGATAAAAATGGGCAACCATTGTCGGGAAACGAGCAAAGGGGCCAGCCTCAGGCCCCACAACAAACTGGGGCATTCCCAATTCAGCCATTTGTTCCTCAGGGTTTTCAGGGACAACAACCCCCA----CTGTCCCAAGTGTTTCAGGGAATAAGCCAGTTACCACAATACAACAATTGTCCCCCGCCACAAGTGGCAGTGCAGCAGTAGATTTATGTACTATACAAGCAGTCTCTCTGCTTCCAGGGGAGCCCCCACAAAAAATCCCTACAGGGGTATATGGCCCACTGCCTGAGGGGACTGTAGGACTAATCTTGGGAAAATCAAGTCTAAATCTAAAAGGAGTTCAAATTCATACTAGTGTGGTTGATTCAGACTATAAAGGCGAAATTCAATTGGTTATTAGCTCTTCAGTTCCTTGGAGTGCCAGTCCAAGAGACAGGATTGCTCAATTATTACTCCTGCCATATATTAA-GGGTGGAAATAGTGAGATAAAAAGAACAGGAGGGTTTGGAAGCACTGATCTGACAGGAAAGGCTGCATATTGGGCAAGTCAGGTCTCAGAGAACAGACCTGTGTGTAAGGCCATTATTCAAGGAAAACAGTTTGAAGGGTTGGTAGACACTGGAGCAGATGTCTCTATCATTGCTTTAAATCAGTGGCCAAAAAATTGGCCTAAACAAAAGGCTGTTACAGGACTTGTCGGCATAGGCACAGCCTCAGAGGTGTATCAAAGTACGGAGATTTTACATTGCTTAGGGCCAGATAATCAAGAAACTACTGTTCAGCCAATGATTACTTCAATTCCTCTTAATGTGTGGGGTCGAGATTTATTACAACAATGGGGTGCGGAAATCACCATGCCCGCTCCATTATATAGCCCCATGAGTCAAAAAATCATGACCAAGATGGGATATATACCAGGAAAGGGACTAGGGAAAAATGAAGATGGCATTAAAATTCCAGTTGAGGCTAAAATAAATCAAAAAAGAGAAGGAATAGGGAATCCTTTTTAGGGGCGGCCACTGTAGAGCCTCCTAAACCCATACCATTAACTTGGAAAACAGAAAAACCGGTGTGGGTAAATCAGTGGCCGCCACCAAAACAAAAACTGGGGGCTTTACATTTATTAGCAAATGAACAGTTAGAAAAGGGTCATATTGAGCCTTCGTTCTCACCTTGGAATTCTCCTGTGTTTGTAATTCAGAAGAAATCAGGCAAATGGCGTATGTTAACTGACTTAAGGG---------CCGTAAACGCCGTAATTCAACCCATGGGGCCTCTCCAACCCGGGTTGCCCTCTCCGGCCATGATCCCAAAAGATTGGCCTTTAATTATAATTGATCTAAAGGATTGCTTTTTTACCATCCCTCTGGCAGAGCAGGATTGTGAAAAATTTGCCTTTACTATACCAGCCATAAATAATAAAGAACCAGCCACCAGGTTTCAGTGGAAAGTGTTACCTCAGGGAATGCTTAATGGTCCAACTATTTGTCAGACTTTTGTAGGTCGAGCTCTTCAACCAGTTAGAGAAAAGTTTTCAGACTGTTATATTATTCATTATATTGATGATATTTTATGTGCTGCAGAAACGAAAGATAAATTAATTGACTGCTATACATTTCTGCAAGCAGAGGTTGCTAATGCTGGACTGGCAATAGCATCTGATAAGATCCAAACCTCTACTCCTTTTCATTATTTAGGGATGCAGATAGAAAATAGAAAAATTAAGCCACAAAAAATAGAAATAAGAAAAGACACATTAAAAACACTAAATGATTTTCAAAAATTACTAGGAGATATTAATTGGATTCGGCCAACTCTAGGCATTCCTACTTATGCCATGTCAAATTTGTTCTCTATCTTAAGAGGAGACTCAGACTTAAATAGTAAAAGAATGTTAAACCCAGAGGCAACAAAAGAAATTAAATTAGTGGAAGAAAAAATTCAGTCAGCGCAAATAAATAGAATAGATCCCTTAGCCCCACTCCAACTTTTGATTTTTGCCACTGCACATTCTCCAACAGGCATCATTATTCAAAATACTGATCTTGTGGAGTGGTCATTCCTTCCTCACAGTACAGTTAAGACTTTTACATTGTACTTGGATCAAATGGCTACATTAATTGGTCAGACAAGATTACGAATAATAAAATTATGTGGAAATGACCCAGACAAAATAGTTGTCCCTTTAACCAAGGAACAAGTTAGACAAGCCTTTATCAATTCTGGTGCATGGCAGATTGGTCTTGCTAATTTTGTGGGAATTATTGATAATCATTACCCAAAAACAAAGATCTTCCAGTTCCTAAAATTGACTACTTGGATTCTACCTGAAATTACCAGACGTGAACCTTTAGAAAATGCTCTAACAGTATTTACTGATGGTTCCAGCAATGGAAAAGCAGCTTACACAGGGCCAAAAGAACGAGTAATCAAAACTCCATATCAATCGGCTCAAAGAGCAGAGTTGGTTGCAGTCATTACAGTGTTACAAGATTTTGACCAACCTATCAATATTATATCAGATTCTGCCTATGTAGTACAGGCTACAAGGGATGTTGAGACAGCTCTAATTAAATATAGCATGGATGATCAGTTAAACAAGCTATTCAATTTATTACAACAAACTGTAAGAAAAAGAAATTTCCCA------------TTTTATATTACTCATATTCGAGCACACACTAATTTACCAGGGCCTTTGACTAAAGCAAATGAACAAGCTGACTTACTGGTATCATCTGCACTCATAAAAGCACAAGAACTTCATGCTTTGACTCATGTAAATGCAGCAGGATTAAAAAACAAATTTGATGTCACATGGAAACAGGCAAAAGACATTGTACAACATTGCACCCAGTGTCAAGTCTTACACCTGCCCACTCAAGAGGCAGGAGTTAATCCCAGAGGTCTGTGTCCTAATGCATTATGGCAAATGGATGTCACGCATGTACCTTCATTTGGAAGATTATCATATGTTCATGTAACAGTTGACACTTATTCACATTTCATATGGGCAACTTGCCAAACAGGAGAAAGTACTTCCCATGTTAAAAAACATTTATTGTCTTGTTTTGCTGTAATGGGAGTTCCAGAAAAAATCAAAACTGACAATGGACCAGGATATTGTAGTAAAGCTTTCCAAAAATTCTTAAGTCAGTGGAAAATTTCACATACAACAGGAATTCCTTACAATTCCCAAGGACAGGCCATAGTTGAAAGAACTAATAGAACACTCAAAACTCAATTAGTTAAACAAAAAGAAGGGGGAGACAGTAAGGAGTGTACCACTCCTCAGATGCAACTTAATCTAGCACTCTATACTTTAAATTTTTTAAACATTTATAGAAATCAGACTACTACTTCTGCAGAACAACATCTTACTGGTAAAAAGAACAGCCCACATGAAGGAAAACTAATTTGGTGGAAAGATAATAAAAATAAGACACTGGAAATAGGGAAGGTGATAACGTGGGGGAGAGGTTTTGCTTGTGTTTCACCAGGAGAAAATCAGCTTCCTGTTTGGATACCCACTAGACATTTGAAGTTCTACAATGAACCCATCGGAGATGCAAAGAAAAGCACCTCCGCGGAGACGGAGACACAGCAATCGAGCACCGTTGACTCACAAGATGAACAAAATGGTGACGTCAGAAGAACAGATGAAGTTGCCATCCACCAAGAAGGCAGAGCCGCCGACTTGGGCACAACTAAAGAAGCTGACGCAGTTAGCTACAAAATATCTAGAGAACACAAAGGTGACACAAACCCCAGAGAGTATGCTGCTTGCAGCCTTGATGATTGTATCAATGGTGGTAAGTCTCCCTATGCCTGCAGGAGCAGCTGCAGCTAACTATACCTACTGGGCCTATG-TGCCTTTCCCGCCCTTAATTCGGGCAGTCACATGGATGGATAATCCTATAGAAGTATATGTTAATGATAGTGTATGGGTACCTGGCCCCATAGATGATCGCTGCCCTGCCAAACCTGAGGAAGAAGGGATGATGATAAATATTTCCATTGGGTATCATTATCCTCCTATTTGCCTAGGGAGAGCACCAGGATGTTTAATGCCTGCAGTCCAAAATTGGTTGGTAGAAGTACCTACTGTCAGTCCCATCAGTAGATTCACTTATCACATGGTAAGCGGGATGTCACTCAGGCCACGGGTAAATTATTTACAAGACTTTTCTTATCAAAGATCATTAAAATTTAGACCTAAAGGGAAACCTTGCCCCAAGGAAATTCCCAAAGAATCAAAAAATACAGAAGTTTTAGTTTGGGAAGAATGTGTGGCCAATAGTGCGGTGATA-TTACAAAACAATGAATTCGGAACTATTATAGATTGGGCACCTCGAGGTCAATTCTACCACAATTACTCAGGACAAACTCAGTCGTGTCCAA-GTGCACAAGTGAGTCCAGCTGTTGATAGCGACTTAACAGAAAGTTTAGACAAACATAAGCATAAAAAATTGCAGTCTTTCTACCCTTGGGAATGGGGAGAAAAAGGAATCTCTACCCCAAGACCAAAAATAATAAGTCCTGTTTCTGGTCCTGAACATCCAGAATTATGGAGGCTTACTGTGGCCTCACACCACATTAGAATTTGGTCTGGAAATCAAACTTTAGAAACAAGAGATCGTAAGCCATTTTATACTATCGACCTAAATTCCAGTCTAACAGTTCCTTTACAAAGTTGTGTAAAGCCCCCTTATATGCTAGTTGTAGGAAATATAGTTATTAAACCAGACTCCCAGACTATAACCTGTAAAAATTGTAGATTGCTTACTTGCATTGATTCAACTTTTAATTGGCAACACCGTATTCTGCTGGTGAGAGCAAGAGAGGGCGTGTGGATCCCTGTGTCCATGGACCGACCGTGGGAGGCCTCACCATCCGTCCATATTTTGACTGAAGTATTAAAAGGTGTTTTAAATAGATCCAAAAGATTCATTTTTACTTTAATTGCAGTGATTATGGGATTAATTGCAGTCACAGCTACGGCTGCTGTAGCAGGAGTTGCATTGCACTCTTCTGTTCAGTCAGTAAACTTTGTTAATGATTGGCAAAAAAATTCTACAAGATTGTGGAATTCACAATCTAGTATTGATCAAAAATTGGCAAATCAAATTAAT-GATCTTAGA--CAAACTGTCATTTGGATGGGAGACAGACTCATGAGCTTAGAACATCGTTTCCAGTTACAGTGTGACTGGAATACGTCAGATTTTTGTATTACACCCCAAATTTATAATGAGTCTGAGCATCACTGGGACATGGTTAGACGCCATCTACAGGGAAGAGAAGATAATCTCACTTTAGACATTTCCAAA-TTAAAAGAACAAATTTTCGAAGCATCAAAAGCCCATTTAAATTTGGTGCCAGGAACTGAGGCAATTGCAGGAGTTGCTGATGGCCTCGCAAATCTTAACCCTGTCACTTGGGTTAAGACCATTGGAAGTACTACGATTATAAATCTCATATTAATCCTTGTGTGCCTGTTTTGTCTGTTGTTAGTCTGCAGGTGTACCCAACAGCTCCGAAGAGACAGCGACCATCGAGAACGGGCCATGATGATGATGGCGGTTTTGTCGAAAAGAAAAGGGGGAAATGTGGGGAAAAGCAAGAGAGATCAAATTGTTACTGTGTTTGTGTAGAAAGAAGTAGACATAGGAGACTCCATTTTGTTATGTACTAAGAAAAATTCTTC---------------------------TGCCTTGAGATTCTGTTAATCTATAACCTTACCCCCAACCCCGTGCTCTCTGAAACATGTGCTGTGTCAACTCAGAGTTAAATG---GATTAAGGGCGGTGCAAGATGTGCTTTGT-TAAACAGATGCTTGAAGGCAGCATGCTCCTTAAGAGTCATCACCACTCCCTAATCTCAAGTACCCAGGGATACAAAAACTGCCGAAGGCCGCAGGGACCTCTGCCTAGGAAAGCCAGGTATTGTCCAAGGTTTCTCCCCATGTGATAGTCTGAAATATGGCCTCGTGGGAAGGGAAAGACCTGACCGTCCCCCAGCCTGACACCCGTAAAGGGTCTGTGCTGAGGAGGATTAGTAAAAGAGGAAGGAATGCCTCTTGCAGTTGAGACAAGAGGAAGGCATCTGTCTCCTGCCTGTCCCTGGGCAATGGAATGTCTCGGTATAAAACCCGATTGTATGCTCCATCTACTGAGATAGGGAAAAACCGCCTTAGGGCTGGAGGTGGGACCTGCGGGCAGCAATACTGCTTTGTAAAGCATTGAGATGTTTATGTGTATGCATATCTAAAAGCACAGCACTTAATCCTTTACATTGTCTATGATGCAAAGACCTTTGTTCACGTGTTTGTCTGCTGACCCTCTCCCCACAATTGTCTTGTGACCCTGACACATCCCCCTCTTTGAGAAACACCCACAGATGATCAATAAATACTAAGGGAACTCAGAGGCTGGCGGGATCCTCCAT-ATGCTGAACGCTGGTTCCCCGGGTCCCCTTATTTCTTTCTCTATACTTTGTCTCTGTGTCTTTTTCTTTTCCAAATCTCTTGTCCCACCTTACGAGAAACACCCACAGGTGTGTAGGGGCAACCCACCCCTACA
