# Supplementary material for: Characterising a human endogenous retrovirus(HERV)-derived tumour-associated antigen: enriched RNA-Seq analysis of HERV-K(HML-2) in mantle cell lymphoma cell lines
Source: Mob DNA. 2020 Feb 7;11:9. doi: 10.1186/s13100-020-0204-1 (PMC7007669; doi:10.1186/s13100-020-0204-1)
Supplement: Supplementary file 11 — Additional file 11: Comma delineated text file (.csv) of raw data matrix used to generate the pie charts shown in Fig. 4. [file 13100_2020_204_MOESM11_ESM.csv]

Id	JVM2_IonTorrent1	JVM2_IonTorrent2	JVM2_IonTorrent3	JVM2minION	G519	REC1	Tera1	Prostate_SMRT_PN233	Prostate_SMRT_PTU230	Prostate_SMRT_PTU232	Lymphocyte_Donor_1	Lymphocyte_Donor_2	Lymphocyte_Donor_3	Lymphocyte_Donor_4	Lymphocyte_Donor_5	Prostate_Sanger_PN233	Prostate_Sanger_PN230	Prostate_Sanger_PN232	Melanoma_1	Melanoma_2	Melanoma_3	LNM_1	LNM_2	Brain	Seminoma	Breast_cancer
1p31.1	1116	2600	2065	151	3163	585	0.04	0	0	0	0	0	0.6	0	0	0	0	0	0	0	29.17	0	0	7	1	1
1p34.3	177	523	678	956	341	139	0.04	0	0	0	0	0	0	0	0	0	0	0	0	0	0	0	0	0	0	0
1p36.21a	0	1	0	0	1	0	0.04	0	0	0	0	0	0	0	0	0	0	0	0	0	0	0	0	0	0	0
1p36.21b	17	10	3	0	10	10	0.04	0	0	0	0	0	0	0	0	0	0	0	0	0	0	0	0	0	0	0
1p36.21c	18	15	8	0	10	11	0.04	0	0	0	0	0	0	0	0	0	0	0	0	0	0	0	0	0	0	0
1q21.3	67987	14074	44351	2596	9206	58525	9.92	0	0	0	0	0	0	0	0	0	0	0	0	0	0	0	0	0	0	0
1q23.3	43506	5908	10739	1660	6891	12347	0.04	0	0	0	29.6	14.8	13.9	4.1	6.7	0	0	0	1.12	0	0	0	0	0	11	0
1q22	2383	7116	10079	4591	7306	910	2.21	0	0	0	20.8	36.8	30.6	42.3	32.8	0	39	0	2.25	0.069786043	5.56	0.098809881	0.5357	78	41	37
1q24.1	1	7	22	0	2	5	0.04	0	0	0	0	0	0	0	0	0	0	0	0	0	0	0	0	0	0	0
1q32.2	1082	431	327	234	2093	74632	0.04	0	0	0	0	0	0	0	0	0	0	0	0	0	0	0	0	0	0	0
1q43	47	136	55	0	16	0	0.04	0	0	0	0	0	0	0	0	0	0	0	0	0	0	0	0	0	0	0
2q21.1	346	1118	1209	0	1035	369	0.04	0	0	0	0	0	0	0	0	0	0	0	0	0	0	0	0	0	0	0
3p12.3	26	10	12	0	10	12	0.04	0	0	0	0	0	0	0.1	0	0	0	0	0	0	0	0	0	0	0	0
3p25.3	329	339	322	420	227	916	0.04	0.3	0	0.1	0	0	0.1	0	0	0	0	0	0	0	0	0	0	0	12	0
3q12.3	6252	31754	18066	9871	24648	2742	5.68	0.5	0	0.1	38.8	37.8	43.4	38.6	53.6	603	511	564	6.74	0.127874425	31.94	0.01230123	0.0119	0	0	0
3q13.2	1356	2341	2531	2840	2498	1124	1.39	0	0	0	0.8	0.2	0.2	0.1	0.7	0	0	0	0	0.01159768	0	0	0	12	4	0
3q21.2	439	811	719	340	656	612	0.04	0	0	0	0	0	0.1	0.1	0.2	74	40	137	0	0.01159768	9.72	0.04940494	0	80	44	1
3q24	1101	3976	3910	1514	4071	384	0.48	0	0	0	0	0	0	0	0	0	0	0	0	0	0	0	0.0357	0	6	0
3q27.2	758	1472	1261	1669	1639	597	1.73	0	0	0	0	0	0	0	0	0	0	0	4.49	0.069786043	2.78	0.04940494	0	1	4	0
4p16.1a	60	5	66	100	22	41	0.04	0	0	0	0	0	0	0	0	0	0	0	0	0	0	0	0	0	0	0
4p16.1b	13	5	6	0	26	198	0.04	0	0	0	0.3	0.5	0	0.1	0.2	0	0	0	0	0	0	0	0	0	0	0
4p16.3a	0	1	12	0	50	70	1.13	0	0	0.2	0	0	0	0	0	0	0	0	0	0	0	0	0	0	0	0
4p16.3b	23	4	25	0	31	51	0.04	0	0	0	0	0	0	0	0	0	0	0	0	0	0	0	0	0	0	0
4q13.2	3	11	2	0	12	10	0.04	0	0	0	0	0	0	0	0	0	0	0	0	0	0	0	0	0	0	0
4q32.1	1351	2329	1252	462	2254	300	0.04	0	0	0	0	0	0	0	0	0	0	0	0	0	0	0	0	0	0	0
4q32.3	131	156	158	0	242	97	0.04	0.4	0	0.3	0	0	0	0	0	0	0	0	0	0	0	0	0	0	0	0
4q35.2	35	22	25	0	319	2922	0.04	0	0	0	0	0	0	0	0	0	0	0	0	0	0	0	0	0	0	0
5p12	13	57	21	0	54	18	0.04	0	0	0	0	0	0	0	0	0	0	0	0	0	0	0	0	0	0	0
5p13.3	735	1124	987	811	1129	422	0.04	0	0	0	0	0	0	0	0	0	0	0	0	0	0	0	0	0	0	0
5q33.2	1	7	15	0	8	1	0.04	0	0	0	0	0.5	0.1	0.3	0.2	0	0	0	0	0	0	0	0	0	0	0
5q33.3	761	2225	1882	3339	2638	408	0.98	0	0	0	0	0	0	0	0	0	0	0	0	0	0	0.02470247	0	71	5	1
6p11.2	12	6	25	0	12	11	0.04	0	0	0	0	0	0	0	0	0	0	0	0	0	0	0	0	0	0	0
6p21.1	271	15	120	100	125	853	0.04	0	0	0	0	0	0	0	0	0	0	0	0	0	0	0	0	0	0	0
6p22.1	68	116	110	410	81	197	0.04	0	0	0.7	0	0	0	0	0	0	0	0	0	0	0	0	0	0	0	0
6q14.1	877	2279	1752	1727	2482	361	1.14	0	0	0	0	0	0	0	0	0	0	0	0	0	0	0	0.0119	12	33	0
6q25.1	48	230	75	0	178	452	0.04	0	0	0	4.7	3.7	7.2	8.7	2.7	0	0	0	0	0	0	0	0	0	0	0
7p22.1a+b	2214	6574	5528	4998	7064	841	2.84	0	0	0	0	0	0	0	0	0	0	0	0	0.058188362	1.39	0.209920992	0.2381	13	53	1
	0	0	0	0	0	0	0	0	0	0	0	0	0	0	0	0	0	0	0	0	0	0	0	0	0	0
7q11.21	15	59	111	0	0	0	0.04	0	0	0	0	0	0	0	0	0	0	0	0	0	0	0	0	0	0	0
7q22.2	859	914	663	600	1076	281	0.04	0	0	0	0	0	0	0	0	0	0	0	85.39	0.604579084	4.17	0.456845685	0.0119	6	0	0
7q34	3580	618	1028	199	2555	4019	0.04	0.4	0.2	1.5	0	0	0	0	0	0	20	0	0	0	0	0.01230123	0	12	7	2
8p22	0	0	0	0	0	0	0.04	0	0	0	0	0	0	0	0	0	0	0	0	0	0	0	0	0	0	0
8p23.1a	1093	2877	2973	2326	3123	642	0.04	0	0	0	0.3	0	0	0	0	0	0	0	0	0	0	0	0	0	2	0
8p23.1b	77	14	63	0	30	392	0.04	0.5	0	0.25	0	1.4	0.2	0.9	0.4	0	0	0	0	0	0	0	0	0	0	0
8p23.1c	168	16	116	0	44	1463	0.04	0.5	0	0.25	0	0	0.6	0	0	0	0	0	0	0	0	0	0	0	0	0
8p23.1d	88	10	55	0	45	542	0.04	0	0	0	0.8	0.3	0	0.1	0	0	0	0	0	0	5.56	0	0	0	0	0
8q11.1	143	14	28	0	5	6	0.04	0	0	0	0	0	0	0	0	0	0	0	0	0	0	0	0	0	0	0
8q24.3a	880	2552	2160	0	2674	296	0.04	0	0	0	0	0	0	0	0	0	0	0	0	0	0	0	0	0	0	0
8q24.3b	300	104	230	255	151	810	0.04	0	0	0	0.3	0.2	0.2	0.6	0	0	0	0	0	0	0	0	0	0	0	0
9q34.3	51	41	115	3641	27	61	0.04	0	0	0	0	0	0	0	0	0	0	0	0	0	0	0	0	0	0	0
9q34.11	316	40	145	136	208	770	0.04	0	0	0	0	0	0.3	0.1	0	0	0	0	0	0	0	0	0	0	0	0
10p12.1	767	1947	1877	2400	2292	420	0.04	0	0	0	0	0	0	0	0	0	0	0	0	0	0	0	0	0	0	0
10p14	312	494	330	0	511	422	0.04	0	0	0	0.3	1	0.6	1.6	0.2	0	0	0	0	0	0	0	0	4	1	0
10q24.2	1985	1315	1823	809	1366	878	0.04	0	0	0	0	0	0	0	0	0	0	0	0	0	0	0.01230123	0	0	1	2
11p15.4	75	8	37	0	68	400	0.04	0.2	0	0.1	0.6	0.5	0	0.1	0	0	0	0	0	0	0	0	0	0	0	0
11q12.1	43	36	40	0	54	1415	0.04	0	0	0	0	0	0	0	0	0	0	0	0	0	0	0	0	0	0	0
11q12.3	790	73	511	302	195	4109	0.04	0.3	0.3	0.9	0	0	0	0	0	0	137	34	0	0	0	0.02470247	0	0	0	0
11q22.1	766	1858	1737	1315	2101	607	0.04	0	0	0	0	0	0	0	0	0	0	0	0	0	0	0	0	0	0	0
11q23.3	1003	1572	1083	941	1727	444	0.04	0	0	0	0	0	0	0	0	0	0	0	0	0	0	0	0	2	34	0
12p11.1	9	16	52	0	4	6	0.04	0	0	0	0	0	0	0	0	0	0	0	0	0	0	0	0	0	0	0
12q13.2	758	1522	1168	417	1820	303	0.04	0	0	0	0	0	0	0	0	0	0	0	0	0	0	0	0	0	0	0
12q14.1	1605	1990	2540	1316	1846	512	0.04	0	0	0	0	0	0	0	0	0	0	0	0	0	0	0	0.1429	0	3	0
12q24.11	94	478	284	732	254	441	0.87	0	0	0	0	0	0	0	0	0	0	0	0	0	0	0	0	0	0	0
12q24.33	4024	451	1640	519	678	7037	0.04	0	0	0	1.4	1	0.6	1.2	1.1	0	0	0	0	0	0	0	0	0	0	0
14q11.2	1517	117	985	0	94	3351	0.04	0	0	0	0	0	0	0	0	0	0	0	0	0	0	0	0	0	0	0
14q32.33	477	2	147	0	945	4294	0.04	0	0	0	0	0	0	0	0	0	0	0	0	0	0	0	0	0	0	0
15q25.2	4	3	6	0	0	0	0.04	0	0	0	0	0	0	0	0	0	0	0	0	0	0	0	0	0	0	0
16p11.2	364	1432	790	0	1547	493	0.04	0	0	0	0	0	0.1	0	0	0	0	0	0	0	0	0	0	0	0	0
17p13.1	0	0	3	0	0	0	0.04	0	0	0	0	0	0	0	0	0	0	0	0	0	0	0	0	0	0	0
19p12a	370	767	692	204	118	82	0.04	19.8	0.6	84.9	0	0	0	0	0	55	0	51	0	0	0	0	0	0	0	0
19p12b	687	1895	1920	1213	2084	679	0.04	0	0	0.6	0.3	0.2	0.4	0.1	0	0	0	0	0	0	0	0	0	0	0	0
19p12c	825	577	294	0	240	139	18.58	0	0	0	0	0	0	0	0	0	0	0	0	0	0	0	0	0	0	0
19p13.3	926	1933	1449	0	1684	288	0.04	0	0	0	0.8	0	0	0	0	0	0	0	0	0	0	0	0	1	2	0
19q11	856	2299	2038	337	2454	609	0.04	0	0	0	0	0	0.1	0	0	0	0	0	0	0	1.39	0	0	0	0	0
19q13.12a	214	482	312	761	575	116	0.04	0	0	0	0	0	0	0.1	0	0	0	0	0	0	0	0	0	0	0	0
19q13.12b	1505	3224	1913	603	7082	4185	0.04	2.9	1	4.3	0	0.2	0.2	0.1	0.2	54	39	0	0	0.023295341	8.33	0.0370037	0	0	0	0
19q13.41	17	69	66	0	155	89	0.04	0	0	0	0	0	0	0.1	0	0	0	0	0	0	0	0	0	0	0	0
19q13.42	100	174	226	209	455	409	0.04	0	0	0	0	0.3	0.5	0.4	0.4	0	0	0	0	0	0	0	0	0	0	0
20q11.22	22	74	145	0	532	370	0.04	0	0	0	0	0	0.1	0.1	0	0	0	0	0	0	0	0	0	0	0	0
21q21.1	1481	1531	3052	231	532	400	0.04	0	0	0	0	0	0	0	0	0	0	0	0	0.023295341	0	0	0	1	57	0
22q11.21	817	1991	1914	2714	2206	410	24.54	0	0	0	0	0	0	0.1	0	0	0	0	0	0	0	0.01230123	0.0119	2	100	0
22q11.23	105	487	361	649	375	45	25.32	74.2	98	6	0	0	0	0	0	0	0	0	0	0	0	0	0	0	0	0
16p13.3	5	84	46	0	115	358	0.04	0	0	0	0	0	0	0	0	0	0	0	0	0	0	0	0	0	0	0
Xq11.1	0	1	0	0	0	0	0.04	0	0	0	0	0	0	0	0	0	0	0	0	0	0	0	0	0	0	0
Xq12	0	0	5	0	15	12	0.04	0	0	0	0	0	0	0	0	0	0	0	0	0	0	0	0	0	0	0
Xq28a	0	0	0	0	2	40	0.04	0	0	0	0	0	0	0	0	0	0	0	0	0	0	0	0	0	0	0
Xq28b	70	9	29	0	16	665	0.04	0	0	0	0	0	0	0	0	0	0	0	0	0	0	0	0	0	0	0
Yp11.2	3	7	4	139	18	88	0.04	0	0	0	0	0	0	0	0	0	0	0	0	0	0	0	0	0	0	0
Yq11.23a	0	0	0	0	0	0	0.04	0	0	0	0	0	0	0	0	0	0	0	0	0	0	0	0	0	0	0
Yq11.23b	0	0	0	0	0	0	0.04	0	0	0	0	0	0	0	0	0	0	0	0	0	0	0	0	0	0	0
K105	608	2964	1151	521	664	428	0.04	0	0	0	0	0.8	0.1	0.1	0	0	0	0	0	0	0	0	0	0	0	0
8q24.3	959	2055	2094	1516	2549	447	0.04	0	0	0	0	0	0	0	0	0	0	0	0	0	0	0	0	0	0	0
19p12d	1100	2231	2424	1168	2364	474	0.04	0	0	0	0	0	0	0	0	0	0	0	0	0	0	0	0	0	0	0
19p12e	794	1615	1317	842	1709	435	0.04	0	0	0	0	0	0	0	0	0	0	0	0	0	0	0	0	0	0	0
Xq21.33	763	1628	1262	606	1830	485	0.04	0	0	0	0	0	0	0	0	0	0	0	0	0	0	0	0	0	0	0
